# Supplementary material for: Detecting haplotype-specific transcript variation in long reads with FLAIR2
Source: Genome Biol. 2024 Jul 2;25:173. doi: 10.1186/s13059-024-03301-y (PMC11218413; doi:10.1186/s13059-024-03301-y)
Supplement: Supplementary file 1 — Additional file 1. HSTs identified in hybrid Castaneus x Mouse 129. Columns are as follows: 1) chromosome; 2) position; 3) reference allele; 4) alternate allele; 5) FLAIR isoform containing ENSMUSG gene id; 6) p-value of Fisher’s test; the number of reads supporting the 7) reference or 8) alternate allele in the transcript in column 5; the number of reads supporting the 9) reference or 10) alternate allele in all other transcripts of the same gene. [file 13059_2024_3301_MOESM1_ESM.txt]

chr1 39579081 T C ENSMUST00000003219.14-0_ENSMUSG00000003135.16 3.17381212581814e-08 200 167 0 23
chr1 39584048 G A ENSMUST00000003219.14-0_ENSMUSG00000003135.16 3.37271588302017e-08 199 167 0 23
chr1 75147056 C T fa547629-5961-459c-aa21-f963fe721647_18.71_7606_5_1456_1146-0_ENSMUSG00000026197.13 1.16613261166362e-09 0 34 71 66
chr1 75147374 G A fa547629-5961-459c-aa21-f963fe721647_18.71_7606_5_1456_1146-0_ENSMUSG00000026197.13 1.5598183073931e-10 0 33 74 57
chr1 75148195 T C fa547629-5961-459c-aa21-f963fe721647_18.71_7606_5_1456_1146-0_ENSMUSG00000026197.13 3.56566591723641e-10 0 26 73 43
chr1 119399122 G A ENSMUST00000004565.15-0_ENSMUSG00000004451.15 1.86525944913626e-162 101 485 349 1
chr1 119411257 T C ENSMUST00000004565.15-0_ENSMUSG00000004451.15 5.74084199911427e-158 98 480 340 2
chr1 155883130 G A ENSMUST00000097527.10-0_ENSMUSG00000026466.17 7.62612815220287e-09 10 0 0 24
chr1 155898064 C T ENSMUST00000097527.10-0_ENSMUSG00000026466.17 7.62612815220287e-09 10 0 0 24
chr1 155911553 C G ENSMUST00000136331.8-0_ENSMUSG00000026466.17 1.40404739462307e-09 0 24 26 8
chr1 181959090 A G ENSMUST00000027792.6_ENSMUSG00000026511.8 4.12290214501007e-26 27 52 105 0
chr1 191269762 A G ENSMUST00000027933.11_ENSMUSG00000037474.14 7.37525670967683e-07 18 1 4 18
chr1 191269924 C A ENSMUST00000027933.11_ENSMUSG00000037474.14 5.75228742026535e-06 17 2 4 18
chr1 191270101 G A ENSMUST00000027933.11_ENSMUSG00000037474.14 5.75228742026535e-06 17 2 4 18
chr1 191270432 C T ENSMUST00000027933.11_ENSMUSG00000037474.14 5.75228742026535e-06 17 2 4 18
chr1 191270810 T C ENSMUST00000027933.11_ENSMUSG00000037474.14 8.26633981830577e-06 17 2 4 17
chr1 191300422 G A ENSMUST00000027933.11_ENSMUSG00000037474.14 5.75228742026535e-06 17 2 4 18
chr1 191300503 C T ENSMUST00000027933.11_ENSMUSG00000037474.14 5.75228742026535e-06 17 2 4 18
chr10 41355727 A G ENSMUST00000019967.16_ENSMUSG00000019823.18 6.48137111470001e-07 38 15 3 22
chr10 41357348 T C ENSMUST00000019967.16_ENSMUSG00000019823.18 5.48619306244948e-06 39 15 4 21
chr10 41360452 T C ENSMUST00000019967.16_ENSMUSG00000019823.18 7.79064497164118e-07 40 14 4 22
chr10 41361173 A C ENSMUST00000019967.16_ENSMUSG00000019823.18 1.00201610042008e-07 40 13 3 23
chr10 41361236 G A ENSMUST00000019967.16_ENSMUSG00000019823.18 1.00305266539675e-06 39 14 4 22
chr10 41361398 A G ENSMUST00000019967.16_ENSMUSG00000019823.18 2.54968652227717e-07 39 15 3 23
chr10 43764994 T C ENSMUST00000020012.7_ENSMUSG00000019863.8 8.68298187220504e-07 11 19 22 0
chr10 43765012 T G ENSMUST00000020012.7_ENSMUSG00000019863.8 2.64086426192372e-07 10 20 22 0
chr10 72492096 C T ENSMUST00000160337.2_ENSMUSG00000019923.15 1.57873982134767e-06 97 44 120 154
chr10 80228441 G T 36c9e4ea-fb51-4aeb-bd1f-427ee14f4035_22.78_6249_3_1787_1505-0_ENSMUSG00000035478.15 5.65203813859779e-13 32 147 288 325
chr10 80229807 G A 36c9e4ea-fb51-4aeb-bd1f-427ee14f4035_22.78_6249_3_1787_1505-0_ENSMUSG00000035478.15 6.87141718061816e-14 34 149 315 334
chr10 80735847 T C ENSMUST00000219896.2_ENSMUSG00000020219.8 7.26482626066094e-17 1 51 527 409
chr10 88511147 T C ENSMUST00000138734.2-1_ENSMUSG00000004359.17 1.85773961163574e-08 30 5 4 23
chr10 88511598 T C ENSMUST00000138734.2-1_ENSMUSG00000004359.17 9.23065126125605e-09 30 5 4 24
chr10 95250860 C G 1d05bf3d-5345-4c00-ab0a-9469939ad903_15.14_17736_4_1736_1451-0_ENSMUSG00000020027.19 2.6714801445833e-19 12 54 140 33
chr11 5654418 T G ENSMUST00000020770.11-0_ENSMUSG00000020477.11 1.15130875338082e-24 1 95 715 784
chr11 5654429 A G ENSMUST00000020770.11-0_ENSMUSG00000020477.11 2.37619042922169e-24 1 95 714 788
chr11 5654698 T C ENSMUST00000020770.11-0_ENSMUSG00000020477.11 3.09659832917003e-16 6 89 615 739
chr11 9069425 G C ENSMUST00000101525.9_ENSMUSG00000020407.14 1.10515955344059e-05 25 91 1121 1562
chr11 55289502 A G ENSMUST00000018737.13_ENSMUSG00000018593.14 1.71173363655141e-06 75 28 258 289
chr11 60701959 T A ENSMUST00000018744.15_ENSMUSG00000020534.15 6.45187413668986e-22 22 148 278 246
chr11 63854910 G C ENSMUST00000049091.9_ENSMUSG00000042148.9 8.56524571085907e-11 0 15 64 10
chr11 63867160 C T ENSMUST00000049091.9_ENSMUSG00000042148.9 1.57628649881167e-09 0 14 55 10
chr11 63962528 T C ENSMUST00000049091.9_ENSMUSG00000042148.9 8.56524571085907e-11 0 15 64 10
chr11 63964414 A G ENSMUST00000049091.9_ENSMUSG00000042148.9 8.56524571085907e-11 0 15 64 10
chr11 68864003 G T ENSMUST00000038644.5_ENSMUSG00000032892.15 5.10938210076937e-06 196 194 1 22
chr11 69557877 G A ENSMUST00000128519.8_ENSMUSG00000059796.17 2.35611380834584e-10 6 13 760 65
chr11 69558183 G A ENSMUST00000163666.3_ENSMUSG00000059796.17 1.18448677775785e-12 912 61 32 23
chr11 95853707 A G 87ab2020-77ee-4df0-8f16-68ff54aa7376_19.75_6745_2_2714_2435-0_ENSMUSG00000013415.10 5.50707419552185e-10 40 0 1127 819
chr11 95857501 A G 87ab2020-77ee-4df0-8f16-68ff54aa7376_19.75_6745_2_2714_2435-0_ENSMUSG00000013415.10 2.11503155545423e-11 41 0 1245 1059
chr11 95857606 G A 87ab2020-77ee-4df0-8f16-68ff54aa7376_19.75_6745_2_2714_2435-0_ENSMUSG00000013415.10 3.72289903958216e-11 41 0 1273 1034
chr11 95864968 C T 87ab2020-77ee-4df0-8f16-68ff54aa7376_19.75_6745_2_2714_2435-0_ENSMUSG00000013415.10 3.935114289666e-08 38 2 1255 1049
chr11 95866127 A C 87ab2020-77ee-4df0-8f16-68ff54aa7376_19.75_6745_2_2714_2435-0_ENSMUSG00000013415.10 6.75730116188192e-11 40 0 1263 1026
chr11 100516945 A C 2deb9aff-d2b8-4581-8428-6fdb9b1db6f0_22.15_7978_2_2307_2028-0_ENSMUSG00000017837.13 8.90664469288104e-08 0 20 217 163
chr11 100517276 T C 2deb9aff-d2b8-4581-8428-6fdb9b1db6f0_22.15_7978_2_2307_2028-0_ENSMUSG00000017837.13 3.95375530847359e-07 1 21 223 164
chr11 100517320 A G 2deb9aff-d2b8-4581-8428-6fdb9b1db6f0_22.15_7978_2_2307_2028-0_ENSMUSG00000017837.13 8.23940065194355e-08 0 20 216 161
chr11 100517385 C T ENSMUST00000017981.10_ENSMUSG00000017837.13 4.38445729422304e-08 215 174 0 22
chr11 100517574 T C ENSMUST00000017981.10_ENSMUSG00000017837.13 8.22433825285658e-09 228 160 0 22
chr11 100517723 A G ENSMUST00000017981.10_ENSMUSG00000017837.13 3.64848641517111e-08 216 172 0 22
chr11 100518058 A G ENSMUST00000017981.10_ENSMUSG00000017837.13 2.85158879133016e-06 211 167 1 20
chr11 107057854 A G ENSMUST00000018577.8-0_ENSMUSG00000018433.15 6.25999970729444e-08 28 3 23 47
chr11 107058113 A G ENSMUST00000018577.8-0_ENSMUSG00000018433.15 1.20928884515034e-09 36 2 27 45
chr11 107058147 T C ENSMUST00000018577.8_ENSMUSG00000018433.15 3.34250043040996e-08 19 38 45 8
chr11 107058245 T C ENSMUST00000018577.8_ENSMUSG00000018433.15 4.82067647984705e-08 17 41 43 10
chr11 107064118 C T ENSMUST00000018577.8_ENSMUSG00000018433.15 2.4649189395291e-08 18 38 45 8
chr11 107069817 T C ENSMUST00000018577.8_ENSMUSG00000018433.15 9.36446662429394e-08 19 39 41 8
chr11 107071866 G A ENSMUST00000018577.8_ENSMUSG00000018433.15 2.36571019329074e-08 20 37 46 7
chr11 107075580 A G ENSMUST00000018577.8_ENSMUSG00000018433.15 1.09539454747292e-08 18 40 45 8
chr11 107075594 A C ENSMUST00000018577.8_ENSMUSG00000018433.15 1.15707283286117e-08 18 39 45 8
chr11 107080090 T C ENSMUST00000018577.8_ENSMUSG00000018433.15 3.80227084022368e-08 16 34 45 8
chr11 115301212 G A ENSMUST00000106539.10-0_ENSMUSG00000018858.16 6.47052552946064e-07 8 32 356 235
chr11 117706681 G A cebe7412-73fc-4a8b-ade6-3313ba310e5e_22.37_2687_0_1460_1192-0_ENSMUSG00000025574.14 4.25104962714991e-06 0 19 263 273
chr11 117706852 C T cebe7412-73fc-4a8b-ade6-3313ba310e5e_22.37_2687_0_1460_1192-0_ENSMUSG00000025574.14 4.48585158708765e-06 0 19 261 273
chr12 4933924 A G ENSMUST00000020962.12-0_ENSMUSG00000020634.13 2.84769061628038e-19 43 119 81 17
chr12 4944644 A G ENSMUST00000020962.12-0_ENSMUSG00000020634.13 2.87043898606168e-11 42 51 83 9
chr12 4957386 C G ENSMUST00000020962.12-0_ENSMUSG00000020634.13 1.79406018694423e-19 40 101 80 12
chr12 54814813 G A ENSMUST00000219722.2_ENSMUSG00000005656.10 8.85137127453011e-14 37 1 82 145
chr12 99881754 C T ENSMUST00000220685.2_ENSMUSG00000021177.17 3.51262461525254e-06 0 21 59 58
chr12 102536688 A G ENSMUST00000046518.12-0_ENSMUSG00000057963.10 1.49571721058935e-18 37 34 125 0
chr12 109510923 A G ENSMUST00000129245.8_ENSMUSG00000021268.18 1.80258352431727e-20 85 231 88 27
chr12 109538094 A G ENSMUST00000143836.8_ENSMUSG00000021268.18 4.80202170053509e-13 37 13 139 467
chr13 73468069 G A ENSMUST00000022097.6_ENSMUSG00000021606.9 9.8491717445755e-08 307 285 7 43
chr13 100605490 A G e24bec16-0bab-4834-9a33-aefa2ccf0f8a_25.63_13988_5_2347_2057-0_ENSMUSG00000021639.18 5.89562036859264e-06 11 0 11 33
chr14 55953485 C T b99947c1-2178-4275-a793-ca58a14002ed_21.38_16697_7_1990_1687-0_ENSMUSG00000040472.16 7.12863462516173e-07 4 51 65 91
chr14 55955933 A G b99947c1-2178-4275-a793-ca58a14002ed_21.38_16697_7_1990_1687-0_ENSMUSG00000040472.16 1.47619030034081e-06 8 47 146 157
chr14 55956555 A G b99947c1-2178-4275-a793-ca58a14002ed_21.38_16697_7_1990_1687-0_ENSMUSG00000040472.16 5.3446429337767e-07 7 48 144 159
chr14 62584066 C T fcb401c3-9882-4759-8609-101108c3ffe2_23.21_8122_5_1247_953-0_ENSMUSG00000021932.14 5.2455894687103e-27 4 80 159 71
chr14 62602733 A C fcb401c3-9882-4759-8609-101108c3ffe2_23.21_8122_5_1247_953-0_ENSMUSG00000021932.14 1.05739527853132e-25 4 76 159 71
chr14 62602735 C A fcb401c3-9882-4759-8609-101108c3ffe2_23.21_8122_5_1247_953-0_ENSMUSG00000021932.14 1.99767682840326e-23 7 77 159 71
chr15 36776563 T C ENSMUST00000022894.14_ENSMUSG00000022285.18 7.95159325869262e-11 155 184 118 36
chr15 36791048 C T ENSMUST00000022894.14_ENSMUSG00000022285.18 1.83912153787824e-11 155 188 119 35
chr15 54939586 A G ENSMUST00000023059.13_ENSMUSG00000022422.14 1.10713062331269e-07 69 130 19 1
chr15 54939607 G C ENSMUST00000023059.13_ENSMUSG00000022422.14 8.74224835302292e-08 68 131 19 1
chr15 54943602 T C ENSMUST00000110231.2_ENSMUSG00000022422.14 1.97182611374878e-07 18 1 67 130
chr15 54945644 C G ENSMUST00000023059.13_ENSMUSG00000022422.14 9.54981113557077e-08 68 130 19 1
chr15 54952509 T G ENSMUST00000023059.13_ENSMUSG00000022422.14 9.54981113557077e-08 68 130 19 1
chr15 76785252 A G ENSMUST00000109793.3-0_ENSMUSG00000055041.9 1.45153186248023e-17 0 42 48 13
chr15 79801844 C T 61cce464-14bb-4770-97ab-8c4a07eaf19a_20.57_5656_1_3404_3126-0_ENSMUSG00000053411.17 4.8905488891909e-07 21 0 73 84
chr15 81608736 C T ENSMUST00000052374.13_ENSMUSG00000022391.17 5.10661542777737e-24 166 269 307 118
chr15 81608806 G A ENSMUST00000052374.13_ENSMUSG00000022391.17 8.20024499239741e-25 170 274 315 119
chr15 81613932 G C ENSMUST00000052374.13_ENSMUSG00000022391.17 1.27554878226247e-23 174 269 316 119
chr15 81613983 G A ENSMUST00000052374.13_ENSMUSG00000022391.17 1.72076434428278e-16 212 231 326 109
chr15 97059129 A C 117be538-94b1-4d03-8d85-32c7873872a9_24.1_5847_2_2121_1834-0_ENSMUSG00000116295.2 2.3307263671734e-10 43 186 107 123
chr15 97059177 T C 117be538-94b1-4d03-8d85-32c7873872a9_24.1_5847_2_2121_1834-0_ENSMUSG00000116295.2 8.11757904118077e-11 40 190 105 126
chr15 97059954 A G ENSMUST00000229491.2_ENSMUSG00000116295.2 3.87633816276517e-07 10 0 76 275
chr15 102085807 G C ENSMUST00000229770.2_ENSMUSG00000023044.3 8.31571785045753e-07 11 0 18 61
chr15 102087222 T G ENSMUST00000229770.2_ENSMUSG00000023044.3 2.04190419367052e-06 10 0 18 63
chr15 102087467 T C ENSMUST00000229770.2_ENSMUSG00000023044.3 6.43643713222224e-07 11 0 18 63
chr15 102096644 T C ENSMUST00000229770.2_ENSMUSG00000023044.3 6.43643713222224e-07 11 0 18 63
chr15 102097039 T C ENSMUST00000229770.2_ENSMUSG00000023044.3 6.04533978266752e-06 11 0 23 57
chr15 102097086 T A ENSMUST00000229770.2_ENSMUSG00000023044.3 7.31052118721541e-07 11 0 18 62
chr16 15666399 T C ENSMUST00000023351.11_ENSMUSG00000022671.14 2.27665005013266e-12 42 28 13 105
chr16 16929048 A G ENSMUST00000023455.14-0_ENSMUSG00000022771.18 9.44937536722349e-20 83 9 227 321
chr16 18657983 A G ENSMUST00000055413.13_ENSMUSG00000071632.11 7.30344611272326e-10 34 0 10 21
chr16 18658122 T A ENSMUST00000055413.13_ENSMUSG00000071632.11 7.30344611272326e-10 34 0 10 21
chr16 18658172 T C ENSMUST00000055413.13_ENSMUSG00000071632.11 7.30344611272326e-10 34 0 10 21
chr16 18658315 T C ENSMUST00000055413.13_ENSMUSG00000071632.11 7.30344611272326e-10 34 0 10 21
chr16 43906651 C T ENSMUST00000114666.9_ENSMUSG00000052459.14 8.23892900575362e-07 11 5 12 107
chr16 91420274 A G ENSMUST00000023684.14-0_ENSMUSG00000022962.16 1.65543911821736e-32 129 174 127 3
chr16 91420325 A G ENSMUST00000023684.14-0_ENSMUSG00000022962.16 3.38235624100847e-32 131 176 126 3
chr16 91421330 C T ENSMUST00000023684.14-0_ENSMUSG00000022962.16 3.95852390887258e-31 132 163 125 2
chr16 91425430 T C ENSMUST00000023684.14-0_ENSMUSG00000022962.16 1.46497366717384e-29 128 173 124 5
chr16 91427554 T A ENSMUST00000023684.14-0_ENSMUSG00000022962.16 8.84150297485652e-32 132 176 125 3
chr16 91430688 A G ENSMUST00000231380.2_ENSMUSG00000022962.16 4.21577614381712e-08 35 0 116 85
chr16 91430689 A G ENSMUST00000231380.2_ENSMUSG00000022962.16 1.64074445237696e-08 35 0 116 91
chr16 91430743 G A ENSMUST00000231380.2_ENSMUSG00000022962.16 1.64074445237696e-08 35 0 116 91
chr16 91434926 G A ENSMUST00000232289.2_ENSMUSG00000022962.16 2.07883836890429e-25 121 4 287 269
chr16 91438102 T C ENSMUST00000232289.2_ENSMUSG00000022962.16 7.79865414678371e-26 121 3 290 262
chr16 91438186 A G ENSMUST00000232289.2_ENSMUSG00000022962.16 1.74418682632586e-25 120 4 284 269
chr17 13199733 T C ENSMUST00000007007.14_ENSMUSG00000060475.14 9.03671870410079e-12 0 61 64 94
chr17 24939101 G A ENSMUST00000170715.8_ENSMUSG00000044533.16 5.3220737639417e-19 314 46 284 190
chr17 24939309 T A ENSMUST00000170715.8_ENSMUSG00000044533.16 6.15211581331773e-29 317 46 386 321
chr17 24939333 A G ENSMUST00000170715.8_ENSMUSG00000044533.16 2.24483400099946e-29 318 45 386 320
chr17 24939534 T C ENSMUST00000170715.8_ENSMUSG00000044533.16 2.01554577157762e-28 318 46 385 316
chr17 24940011 C T ENSMUST00000170715.8_ENSMUSG00000044533.16 1.84096614651231e-29 318 46 385 323
chr17 27157047 T C ENSMUST00000236326.2_ENSMUSG00000024194.17 7.61319223660448e-11 197 82 284 316
chr17 27157123 T C ENSMUST00000236326.2_ENSMUSG00000024194.17 1.69504136798938e-11 198 81 280 317
chr17 27158061 A C ENSMUST00000236326.2_ENSMUSG00000024194.17 1.17631321592192e-10 197 83 281 314
chr17 28548471 A G ENSMUST00000152665.3_ENSMUSG00000037805.16 1.28698241147121e-06 37 7 383 432
chr17 28549500 T C ENSMUST00000152665.3_ENSMUSG00000037805.16 7.24508182728363e-06 36 8 382 426
chr17 29713708 G C ENSMUST00000024811.9_ENSMUSG00000024014.9 4.96901112500596e-14 146 40 198 231
chr17 29714052 G C ENSMUST00000024811.9_ENSMUSG00000024014.9 5.41148596033288e-06 44 4 98 70
chr17 32165253 T G ENSMUST00000133308.3_ENSMUSG00000002076.13 4.8771914041646e-06 72 70 6 39
chr17 32165254 T A ENSMUST00000133308.3_ENSMUSG00000002076.13 4.57623861411553e-06 72 70 6 40
chr17 32165533 T C ENSMUST00000133308.3_ENSMUSG00000002076.13 4.8771914041646e-06 72 70 6 39
chr17 32165536 A G ENSMUST00000133308.3_ENSMUSG00000002076.13 4.8771914041646e-06 72 70 6 39
chr17 32165538 C T ENSMUST00000133308.3_ENSMUSG00000002076.13 4.8771914041646e-06 72 70 6 39
chr17 32165778 G A ENSMUST00000133308.3_ENSMUSG00000002076.13 4.57623861411553e-06 72 70 6 40
chr17 34171241 T G ENSMUST00000008812.9_ENSMUSG00000008668.16 2.23855529123107e-84 1177 92 42 128
chr17 34171482 A G ENSMUST00000008812.9_ENSMUSG00000008668.16 6.16396014013956e-85 1183 91 42 128
chr17 34216096 C T ENSMUST00000172912.8_ENSMUSG00000061232.17 3.96782529307476e-14 2 36 34 5
chr17 34216098 G A ENSMUST00000172912.8_ENSMUSG00000061232.17 3.96782529307476e-14 2 36 34 5
chr17 34216100 C T ENSMUST00000172912.8_ENSMUSG00000061232.17 3.96782529307476e-14 2 36 34 5
chr17 34216101 G A ENSMUST00000172912.8_ENSMUSG00000061232.17 3.96782529307476e-14 2 36 34 5
chr17 34216104 A G ENSMUST00000172912.8_ENSMUSG00000061232.17 3.96782529307476e-14 2 36 34 5
chr17 34218749 T C ENSMUST00000172912.8_ENSMUSG00000061232.17 3.96782529307476e-14 2 36 34 5
chr17 34219187 A G ENSMUST00000172912.8_ENSMUSG00000061232.17 4.37262779081188e-12 3 34 32 5
chr17 34219227 A G ENSMUST00000172912.8_ENSMUSG00000061232.17 5.64218415347914e-14 2 35 32 4
chr17 47086240 T C ENSMUST00000078286.6_ENSMUSG00000063888.8 2.33427947927285e-12 43 0 378 354
chr17 47090234 C T ENSMUST00000078286.6-0_ENSMUSG00000063888.8 6.17080304826665e-14 384 349 50 0
chr17 47091418 T C ENSMUST00000078286.6_ENSMUSG00000063888.8 4.29786902825526e-13 46 0 388 354
chr17 47091469 T C ENSMUST00000078286.6_ENSMUSG00000063888.8 3.14703496113626e-10 46 0 446 298
chr17 47092781 A G ENSMUST00000078286.6_ENSMUSG00000063888.8 4.74535432641573e-13 46 0 388 352
chr17 80340200 G A ENSMUST00000061331.14-0_ENSMUSG00000024095.16 1.27294243032673e-39 0 94 170 64
chr17 80346159 T C ENSMUST00000061331.14-0_ENSMUSG00000024095.16 2.11765837665764e-40 0 96 171 64
chr18 10623664 C T ENSMUST00000234207.2_ENSMUSG00000002477.6 4.29257316056002e-06 22 1 356 377
chr18 70641790 A G cc9dac63-dd25-4908-8f3c-977a410ac058_24.16_10237_2_2636_2372-0_ENSMUSG00000038425.19 3.72929862631162e-08 21 4 28 87
chr18 70641839 C G cc9dac63-dd25-4908-8f3c-977a410ac058_24.16_10237_2_2636_2372-0_ENSMUSG00000038425.19 4.34340026939573e-08 21 4 28 86
chr18 70641964 A G cc9dac63-dd25-4908-8f3c-977a410ac058_24.16_10237_2_2636_2372-0_ENSMUSG00000038425.19 1.1394085435169e-07 21 4 29 82
chr18 70641965 T C cc9dac63-dd25-4908-8f3c-977a410ac058_24.16_10237_2_2636_2372-0_ENSMUSG00000038425.19 1.16855134004696e-07 21 4 30 84
chr18 70642234 C T cc9dac63-dd25-4908-8f3c-977a410ac058_24.16_10237_2_2636_2372-0_ENSMUSG00000038425.19 3.20540739823015e-08 21 4 28 88
chr18 70642270 G A cc9dac63-dd25-4908-8f3c-977a410ac058_24.16_10237_2_2636_2372-0_ENSMUSG00000038425.19 2.75798684876744e-08 21 4 28 89
chr18 70642306 A C cc9dac63-dd25-4908-8f3c-977a410ac058_24.16_10237_2_2636_2372-0_ENSMUSG00000038425.19 4.22764483587818e-07 20 4 31 83
chr18 70642322 T C cc9dac63-dd25-4908-8f3c-977a410ac058_24.16_10237_2_2636_2372-0_ENSMUSG00000038425.19 5.3009723105562e-08 21 4 29 87
chr18 70642429 T C cc9dac63-dd25-4908-8f3c-977a410ac058_24.16_10237_2_2636_2372-0_ENSMUSG00000038425.19 2.75798684876744e-08 21 4 28 89
chr18 70642515 A G cc9dac63-dd25-4908-8f3c-977a410ac058_24.16_10237_2_2636_2372-0_ENSMUSG00000038425.19 4.56309734142724e-08 21 4 29 88
chr18 70642723 C T cc9dac63-dd25-4908-8f3c-977a410ac058_24.16_10237_2_2636_2372-0_ENSMUSG00000038425.19 8.42170162072314e-06 4 21 77 40
chr18 70642729 T C cc9dac63-dd25-4908-8f3c-977a410ac058_24.16_10237_2_2636_2372-0_ENSMUSG00000038425.19 1.61365753653036e-07 21 4 31 84
chr18 70659732 C T cc9dac63-dd25-4908-8f3c-977a410ac058_24.16_10237_2_2636_2372-0_ENSMUSG00000038425.19 5.3009723105562e-08 21 4 29 87
chr19 4091905 G C ENSMUST00000235657.2_ENSMUSG00000038155.12 1.12232829402411e-08 0 20 87 48
chr2 152160718 T C ENSMUST00000109847.9-0_ENSMUSG00000027466.16 2.33517086085349e-127 2 372 235 46
chr2 152174202 A G ENSMUST00000109847.9-0_ENSMUSG00000027466.16 6.84500708772565e-142 1 366 202 11
chr2 154713833 G A ENSMUST00000166171.8_ENSMUSG00000074656.13 2.7918377277469e-78 2 196 100 0
chr2 162901460 A G ENSMUST00000018005.10_ENSMUSG00000017861.12 1.31420066049319e-49 84 194 1055 314
chr2 162901496 T C ENSMUST00000018005.10_ENSMUSG00000017861.12 2.08938011251261e-55 83 213 1063 327
chr2 162906313 C T ENSMUST00000018005.10_ENSMUSG00000017861.12 4.72105062027037e-41 83 205 1007 405
chr2 162921561 T C ENSMUST00000018005.10_ENSMUSG00000017861.12 3.08818288935087e-41 84 143 1077 238
chr3 32762933 T C 6cb6f950-970b-4b0f-b478-f2dd1c6b52bb_20.28_6167_1_2049_1773-0_ENSMUSG00000027671.15 9.7589374934367e-07 0 16 475 337
chr3 32766300 T C 6cb6f950-970b-4b0f-b478-f2dd1c6b52bb_20.28_6167_1_2049_1773-0_ENSMUSG00000027671.15 1.28574387466359e-06 0 16 481 352
chr3 32774377 T C 6cb6f950-970b-4b0f-b478-f2dd1c6b52bb_20.28_6167_1_2049_1773-0_ENSMUSG00000027671.15 1.18400448945557e-06 16 0 351 484
chr3 32774425 G A 6cb6f950-970b-4b0f-b478-f2dd1c6b52bb_20.28_6167_1_2049_1773-0_ENSMUSG00000027671.15 9.82902845907343e-07 0 16 487 346
chr3 32779467 T C 6cb6f950-970b-4b0f-b478-f2dd1c6b52bb_20.28_6167_1_2049_1773-0_ENSMUSG00000027671.15 1.2066920006288e-06 0 16 483 351
chr3 88487306 G T ENSMUST00000195014.6_ENSMUSG00000041355.14 4.35418687881522e-44 1040 1212 287 50
chr3 88491093 T C ENSMUST00000195014.6_ENSMUSG00000041355.14 1.56589410398508e-44 1039 1246 287 52
chr3 88491108 T G ENSMUST00000195014.6_ENSMUSG00000041355.14 8.14930600366161e-45 1039 1248 287 52
chr3 88495426 A G ENSMUST00000195014.6_ENSMUSG00000041355.14 3.89803405352882e-44 1042 1239 287 52
chr3 88495515 A G ENSMUST00000195014.6_ENSMUSG00000041355.14 3.03777576864758e-39 1074 1171 286 53
chr3 90395670 T A ENSMUST00000001042.10_ENSMUSG00000001016.13 6.31294361095881e-28 87 100 126 1
chr3 108586036 C T ENSMUST00000106609.8_ENSMUSG00000027884.17 2.42386385585827e-06 12 0 10 31
chr4 11070224 C T ENSMUST00000058183.9_ENSMUSG00000050323.15 4.41128768564214e-10 27 39 45 2
chr4 83353442 A G ENSMUST00000071544.11_ENSMUSG00000028483.14 6.09089011380383e-09 0 25 41 24
chr4 83360150 T C ENSMUST00000030206.10-0_ENSMUSG00000028483.14 2.74189165522039e-09 40 28 0 30
chr4 83360171 T C ENSMUST00000030206.10-0_ENSMUSG00000028483.14 2.77687848595797e-09 41 28 0 30
chr4 83360193 A C ENSMUST00000030206.10-0_ENSMUSG00000028483.14 2.77687848595797e-09 41 28 0 30
chr4 117746580 G C ENSMUST00000030265.4_ENSMUSG00000028540.7 4.60823422634761e-17 28 0 1 34
chr4 117746683 C T ENSMUST00000030265.4_ENSMUSG00000028540.7 4.60823422634761e-17 28 0 1 34
chr4 117746968 C A ENSMUST00000030265.4_ENSMUSG00000028540.7 4.60823422634761e-17 28 0 1 34
chr4 117747531 A T ENSMUST00000030265.4_ENSMUSG00000028540.7 8.29482160742576e-17 28 0 1 33
chr4 117747624 A G ENSMUST00000030265.4_ENSMUSG00000028540.7 8.29482160742576e-17 28 0 1 33
chr4 117747765 A G ENSMUST00000030265.4_ENSMUSG00000028540.7 4.60823422634761e-17 28 0 1 34
chr4 117749132 C G ENSMUST00000030265.4_ENSMUSG00000028540.7 7.58299727723772e-15 27 0 1 28
chr4 134651501 A G 12616a9f-c790-459d-9cd6-f9bc843341c9_20.6_6610_3_1897_1617-0_ENSMUSG00000037266.19 8.59092968254893e-06 22 2 262 300
chr4 134654070 G A 12616a9f-c790-459d-9cd6-f9bc843341c9_20.6_6610_3_1897_1617-0_ENSMUSG00000037266.19 8.47902408591151e-06 22 2 264 303
chr4 141304511 C G ENSMUST00000105784.8-0_ENSMUSG00000006219.13 1.02542204184706e-61 5 199 165 54
chr4 141304872 T C ENSMUST00000105784.8-0_ENSMUSG00000006219.13 1.11722082021276e-62 5 202 169 56
chr4 141304956 A G ENSMUST00000105784.8-0_ENSMUSG00000006219.13 1.25797821966973e-61 6 192 169 50
chr4 141305012 A G ENSMUST00000105784.8-0_ENSMUSG00000006219.13 2.67260995284688e-59 8 199 170 55
chr4 141308384 G A ENSMUST00000105784.8-0_ENSMUSG00000006219.13 3.07038115209333e-62 5 197 170 55
chr4 148230433 C T ENSMUST00000168503.8_ENSMUSG00000055401.15 4.20043395052566e-45 4 245 171 173
chr4 155887379 T C ENSMUST00000030942.13_ENSMUSG00000029066.13 1.67564930747709e-17 0 23 39 0
chr4 155916139 T C e0327d7f-7273-457e-ac67-47ebdc615969_22.41_12939_9_1326_1043-0_ENSMUSG00000065990.13 3.87631396819988e-08 1 27 328 288
chr4 155976170 A C 6e752617-b5f2-4329-a618-770a8bb22545_19.25_7669_3_1850_1560-0_ENSMUSG00000051557.16 7.89022462275107e-07 11 2 27 135
chr5 30824427 C T ENSMUST00000144742.6_ENSMUSG00000029177.10 9.67390497191732e-14 39 0 353 431
chr5 30829859 A G ENSMUST00000144742.6_ENSMUSG00000029177.10 1.71819159481799e-13 39 0 359 426
chr5 30831550 T A ENSMUST00000144742.6_ENSMUSG00000029177.10 1.3883208443632e-13 39 0 356 427
chr5 30831679 T C ENSMUST00000144742.6_ENSMUSG00000029177.10 1.02313643428736e-13 39 0 354 431
chr5 45654280 A G ENSMUST00000046122.11_ENSMUSG00000039682.13 5.15609375258607e-59 277 27 897 1126
chr5 45657841 A T ENSMUST00000046122.11_ENSMUSG00000039682.13 1.77684659539289e-57 275 28 904 1124
chr5 45660817 T C ENSMUST00000046122.11-0_ENSMUSG00000039682.13 1.13291288995882e-57 886 1106 279 29
chr5 45669257 C A ENSMUST00000046122.11-0_ENSMUSG00000039682.13 4.33623659263523e-54 872 1035 270 27
chr5 64979657 T C ENSMUST00000200587.5_ENSMUSG00000029178.15 3.75520780442924e-10 257 74 75 79
chr5 92212310 T C ENSMUST00000113127.7_ENSMUSG00000029405.17 2.74455862412546e-09 20 1 224 483
chr5 92212319 C T ENSMUST00000113127.7_ENSMUSG00000029405.17 9.79108155673592e-09 20 2 222 507
chr5 104583001 A G ENSMUST00000086833.13_ENSMUSG00000029304.15 0 1 489 1744 54
chr5 104584284 G A ENSMUST00000086833.13_ENSMUSG00000029304.15 0 9 519 1845 64
chr5 104587262 G C ENSMUST00000086833.13_ENSMUSG00000029304.15 0 1 538 1802 70
chr5 104587281 G T ENSMUST00000086833.13_ENSMUSG00000029304.15 0 0 538 1832 71
chr5 104587331 C T ENSMUST00000086833.13_ENSMUSG00000029304.15 0 0 537 1838 73
chr5 104587341 A G ENSMUST00000086833.13_ENSMUSG00000029304.15 0 0 538 1840 71
chr5 104588136 G C ENSMUST00000086833.13_ENSMUSG00000029304.15 0 1 530 1832 70
chr5 104588161 G A ENSMUST00000086833.13_ENSMUSG00000029304.15 0 1 535 1838 71
chr5 104588184 T C ENSMUST00000086833.13_ENSMUSG00000029304.15 0 5 534 1823 68
chr5 104588271 A C ENSMUST00000086833.13_ENSMUSG00000029304.15 0 1 535 1838 71
chr5 104588295 G C ENSMUST00000086833.13_ENSMUSG00000029304.15 0 2 512 1767 65
chr5 104588305 G A ENSMUST00000086833.13_ENSMUSG00000029304.15 0 1 537 1837 73
chr5 104588331 A G ENSMUST00000086833.13_ENSMUSG00000029304.15 0 5 534 1807 72
chr5 104588442 A C ENSMUST00000086833.13_ENSMUSG00000029304.15 0 1 535 1836 69
chr5 104588618 A G ENSMUST00000086833.13_ENSMUSG00000029304.15 0 1 538 1838 71
chr5 104588694 G C ENSMUST00000086833.13_ENSMUSG00000029304.15 0 0 510 1837 70
chr5 104588732 T G ENSMUST00000086833.13_ENSMUSG00000029304.15 0 7 529 1840 70
chr5 104588827 A G ENSMUST00000086833.13_ENSMUSG00000029304.15 0 0 527 1827 72
chr5 115250915 A G 6232a4fd-c929-4b83-9cb7-d9b854ebfb21_22.09_17467_7_2269_1984-0_ENSMUSG00000029545.14 1.40759205925526e-09 0 21 836 499
chr5 115251201 A G 6232a4fd-c929-4b83-9cb7-d9b854ebfb21_22.09_17467_7_2269_1984-0_ENSMUSG00000029545.14 4.68132951457664e-09 0 20 831 506
chr5 115251213 A G 6232a4fd-c929-4b83-9cb7-d9b854ebfb21_22.09_17467_7_2269_1984-0_ENSMUSG00000029545.14 1.51323513565942e-09 0 21 833 500
chr5 115251216 A G 6232a4fd-c929-4b83-9cb7-d9b854ebfb21_22.09_17467_7_2269_1984-0_ENSMUSG00000029545.14 1.72154305335458e-09 0 21 828 502
chr5 122901849 A G ENSMUST00000196742.2_ENSMUSG00000029471.14 2.2873050926824e-10 13 0 3 41
chr5 124716558 T G ENSMUST00000128920.2_ENSMUSG00000029388.15 9.32512642138223e-08 0 22 282 248
chr5 124717071 C G ENSMUST00000128920.2_ENSMUSG00000029388.15 2.15565464604569e-07 0 21 281 250
chr5 138123502 T A ENSMUST00000110961.9_ENSMUSG00000037017.16 1.80841948865081e-07 26 7 9 38
chr5 138123649 T A ENSMUST00000110961.9_ENSMUSG00000037017.16 1.80841948865081e-07 26 7 9 38
chr5 138124811 T C ENSMUST00000110961.9_ENSMUSG00000037017.16 5.15694393655053e-08 26 7 8 38
chr5 138131344 C G ENSMUST00000110961.9_ENSMUSG00000037017.16 1.10672651518688e-06 26 7 11 36
chr5 138132121 C T ENSMUST00000110961.9_ENSMUSG00000037017.16 1.80841948865081e-07 26 7 9 38
chr5 143406587 C G ENSMUST00000110731.4-0_ENSMUSG00000079111.4 9.24641683113022e-26 188 201 227 33
chr5 146770017 A G ENSMUST00000075453.9_ENSMUSG00000041453.13 7.35247624047301e-06 12 0 13 32
chr5 146770314 T C ENSMUST00000075453.9_ENSMUSG00000041453.13 6.27619015082888e-06 18 1 16 30
chr5 146770359 C T ENSMUST00000075453.9_ENSMUSG00000041453.13 1.82485046197226e-07 19 0 16 32
chr6 22307962 T C ENSMUST00000165576.8_ENSMUSG00000029672.17 3.17566493533116e-06 14 0 39 68
chr6 22308019 G A ENSMUST00000165576.8_ENSMUSG00000029672.17 3.17566493533116e-06 14 0 39 68
chr6 22308090 A G ENSMUST00000165576.8_ENSMUSG00000029672.17 3.17566493533116e-06 14 0 39 68
chr6 22308132 G A ENSMUST00000165576.8_ENSMUSG00000029672.17 7.25010296556732e-06 13 0 39 68
chr6 22318977 G A ENSMUST00000165576.8_ENSMUSG00000029672.17 3.17566493533116e-06 14 0 39 68
chr6 86986926 T C fcb9469a-21c8-43aa-9dcf-91377b08a2e2_16.24_11989_6_1579_1288-0_ENSMUSG00000029993.17 5.25563990112211e-16 54 0 303 307
chr6 128336196 G C b531e3de-7dc2-486a-b7f2-79ed30c7cc2e_21.69_2505_0_1630_1344-0_ENSMUSG00000048668.17 1.04981162237809e-10 2 24 78 24
chr6 128336299 A G b531e3de-7dc2-486a-b7f2-79ed30c7cc2e_21.69_2505_0_1630_1344-0_ENSMUSG00000048668.17 3.46774198181362e-09 3 22 78 24
chr7 19299024 G C ENSMUST00000051364.4-0_ENSMUSG00000044709.7 1.00934994908333e-05 41 16 19 42
chr7 19299216 A G ENSMUST00000051364.4-0_ENSMUSG00000044709.7 3.97696861507521e-06 42 15 19 42
chr7 19299248 A G ENSMUST00000051364.4-0_ENSMUSG00000044709.7 1.00934994908333e-05 41 16 19 42
chr7 24584566 C T ENSMUST00000108430.10-0_ENSMUSG00000040952.17 1.21974433814805e-314 5265 1 275 276
chr7 24588344 G A ENSMUST00000108430.10-0_ENSMUSG00000040952.17 1.97789299999626e-319 5268 0 274 278
chr7 24588347 G A ENSMUST00000108430.10-0_ENSMUSG00000040952.17 2.20236036267438e-317 5268 0 274 276
chr7 24588365 C T ENSMUST00000108430.10-0_ENSMUSG00000040952.17 1.97789299999626e-319 5268 0 274 278
chr7 29923652 G T b4730b04-4d36-408f-a08e-e49354eb7150_16.35_7651_3_1095_806-0_ENSMUSG00000006095.13 6.2462442284227e-07 1 21 607 484
chr7 29927111 A G b4730b04-4d36-408f-a08e-e49354eb7150_16.35_7651_3_1095_806-0_ENSMUSG00000006095.13 4.97033629249556e-07 1 21 617 482
chr7 44512852 A G ENSMUST00000046575.17_ENSMUSG00000038502.18 2.33551795530748e-10 107 154 130 52
chr7 99127179 C T ENSMUST00000032998.13-0_ENSMUSG00000030744.14 2.45934875880964e-17 0 20 46 0
chr7 99127185 C T ENSMUST00000032998.13-0_ENSMUSG00000030744.14 3.65841452517908e-15 0 16 46 0
chr7 99127258 T A ENSMUST00000032998.13-0_ENSMUSG00000030744.14 3.52863082785728e-17 0 20 45 0
chr7 99127262 G A ENSMUST00000032998.13-0_ENSMUSG00000030744.14 2.45934875880964e-17 0 20 46 0
chr7 99127392 T A ENSMUST00000032998.13-0_ENSMUSG00000030744.14 2.45934875880964e-17 0 20 46 0
chr7 99127578 T C ENSMUST00000032998.13-0_ENSMUSG00000030744.14 3.99248223071203e-14 6 23 46 0
chr7 99127665 G A ENSMUST00000032998.13-0_ENSMUSG00000030744.14 2.7098295683566e-15 5 25 45 0
chr7 99127900 C G ENSMUST00000032998.13-0_ENSMUSG00000030744.14 6.34485385263529e-15 6 25 46 0
chr7 99128046 A G ENSMUST00000032998.13-0_ENSMUSG00000030744.14 6.34485385263529e-15 6 25 46 0
chr7 99128064 A G ENSMUST00000032998.13-0_ENSMUSG00000030744.14 7.02673405038537e-06 71 28 46 0
chr8 26313258 A G ENSMUST00000110610.8-0_ENSMUSG00000031575.19 1.34628807105424e-20 581 262 263 330
chr8 75836222 T G ENSMUST00000164309.3-0_ENSMUSG00000005410.7 5.81620953156688e-96 304 15 60 254
chr8 75836437 A C ENSMUST00000164309.3-0_ENSMUSG00000005410.7 4.44269388533502e-130 326 20 67 403
chr8 75836453 A C ENSMUST00000164309.3-0_ENSMUSG00000005410.7 7.01810488728505e-132 329 19 70 410
chr8 75836787 T C ENSMUST00000164309.3-0_ENSMUSG00000005410.7 1.67363668298684e-128 325 20 69 403
chr8 75836838 A G ENSMUST00000164309.3-0_ENSMUSG00000005410.7 1.35333161115436e-131 327 20 68 411
chr8 75848297 T C ENSMUST00000164309.3-0_ENSMUSG00000005410.7 4.55655929313769e-133 328 20 67 414
chr8 95301932 T C bad47e38-1851-4617-a9dc-d0ae9d1a81c6_24.93_10769_5_1944_1658-0_ENSMUSG00000031774.9 5.80910341462811e-08 1 24 220 166
chr8 95328174 T C bad47e38-1851-4617-a9dc-d0ae9d1a81c6_24.93_10769_5_1944_1658-0_ENSMUSG00000031774.9 3.55341047328641e-09 0 25 207 163
chr8 120684171 A G ENSMUST00000144458.8_ENSMUSG00000031826.21 5.13875198360655e-06 149 140 94 193
chr8 126756274 G A ENSMUST00000046765.10-0_ENSMUSG00000033998.10 1.43701649503182e-07 4 43 27 18
chr8 126756348 T A ENSMUST00000046765.10-0_ENSMUSG00000033998.10 4.17498716969332e-07 4 41 27 18
chr9 21667467 A G ec24edc4-8895-4cca-96a8-935949b92ead_22.28_8307_5_1419-1_1131-0_ENSMUSG00000074476.7 4.37120879553177e-28 116 0 228 207
chr9 21669076 T C ec24edc4-8895-4cca-96a8-935949b92ead_22.28_8307_5_1419-1_1131-0_ENSMUSG00000074476.7 3.3983347294688e-27 111 0 229 209
chr9 21671585 G T ec24edc4-8895-4cca-96a8-935949b92ead_22.28_8307_5_1419-1_1131-0_ENSMUSG00000074476.7 1.25272151193134e-10 56 0 88 59
chr9 21923978 C T ENSMUST00000216344.2_ENSMUSG00000003402.15 2.04182383267754e-07 31 8 74 143
chr9 22038228 A G ENSMUST00000213815.2_ENSMUSG00000001348.16 8.80081899325166e-07 0 27 52 62
chr9 22041297 T C ENSMUST00000069330.14_ENSMUSG00000001348.16 2.78280084293765e-06 45 36 9 48
chr9 22146336 T C ENSMUST00000215618.2_ENSMUSG00000057982.9 5.90806388616836e-06 4 14 25 3
chr9 44963350 G A ENSMUST00000034600.5_ENSMUSG00000032092.6 7.58230895977118e-07 33 60 10 113
chr9 88404612 A C 144beaff-89c2-4504-a279-6ccb89794cd3_22.24_14433_6_1021_734-0_ENSMUSG00000097195.11 1.24209030542367e-113 0 486 248 151
chr9 89982519 G A ENSMUST00000169860.8_ENSMUSG00000062270.15 9.98398982428758e-09 171 28 97 67
chr9 108481926 C G ENSMUST00000013338.14_ENSMUSG00000064145.13 2.34212652030157e-06 38 7 103 120
chr9 108482314 C T ENSMUST00000013338.14_ENSMUSG00000064145.13 3.85663327453219e-06 35 7 103 124
chr9 108485207 A G ENSMUST00000013338.14_ENSMUSG00000064145.13 2.45559834006487e-06 38 7 106 123
chr9 109662314 A G ENSMUST00000200005.5-0_ENSMUSG00000032478.15 4.71834673734271e-11 48 148 120 93
chr9 109671683 T C ENSMUST00000200005.5-0_ENSMUSG00000032478.15 7.71920992181781e-11 48 148 119 93
chr9 114230249 G T ENSMUST00000063042.11_ENSMUSG00000045594.11 3.73759391756008e-14 59 68 52 0
chr9 114259523 C G ENSMUST00000063042.11_ENSMUSG00000045594.11 5.19783529377116e-09 59 71 29 0
chr9 114263515 T C 092ccd33-5738-4ef8-afaf-bccddd3aab05_15.26_13682_4_2553_2247-0_ENSMUSG00000045594.11 1.77223032758961e-08 29 0 59 65
chr9 114285582 T C ENSMUST00000063042.11_ENSMUSG00000045594.11 5.19783529377116e-09 71 59 0 29
chr9 114303034 A G ENSMUST00000063042.11_ENSMUSG00000045594.11 4.99995929481668e-09 58 70 29 0
chr9 119958300 T C ENSMUST00000035105.7-0_ENSMUSG00000032518.7 1.4238540238722e-34 3680 43 23 26
chr9 119958309 C T ENSMUST00000035105.7-0_ENSMUSG00000032518.7 1.38540751041613e-34 3684 43 23 26
chr9 119960573 G C ENSMUST00000035105.7-0_ENSMUSG00000032518.7 6.13627939921535e-34 3677 48 22 26
chr9 119960574 T C ENSMUST00000035105.7-0_ENSMUSG00000032518.7 6.05292485552039e-34 3679 48 22 26
chrX 72241976 T G ENSMUST00000080839.2_ENSMUSG00000058147.2 7.60193624400301e-44 0 102 96 17
chrX 72243389 G C ENSMUST00000080839.2_ENSMUSG00000058147.2 4.25388312382397e-45 1 100 95 11
