# Supplementary material for: Detecting haplotype-specific transcript variation in long reads with FLAIR2
Source: Genome Biol. 2024 Jul 2;25:173. doi: 10.1186/s13059-024-03301-y (PMC11218413; doi:10.1186/s13059-024-03301-y)
Supplement: Supplementary file 3 — Additional file 3. Cross-platform comparison of A-to-I edits identified. Columns are as follows: 1) chromosome and 2) position of inosine, whether or not the position was detected in 3) Illumina; 4) Illumina but not significantly downregulated upon ADAR knockdown; 5) nanopore; 6) nanopore and was significantly downregulated upon ADAR knockdown; 7) present in REDIportal. [file 13059_2024_3301_MOESM3_ESM.xlsx]

## Sheet: SuppDataFile3
chrom	pos	illumina	illuminanotsig	nanopore	nanoporesig	rediportal
chr1	135040	F	F	T	F	F
chr1	185034	F	F	T	F	F
chr1	185063	F	F	T	F	F
chr1	185095	F	F	T	F	F
chr1	185125	F	F	T	F	F
chr1	185131	F	F	T	F	F
chr1	186365	F	F	T	F	F
chr1	187378	F	F	T	F	F
chr1	187422	F	F	T	F	F
chr1	187499	F	F	T	F	F
chr1	187518	F	T	T	F	F
chr1	188891	F	F	T	F	F
chr1	631193	F	T	F	F	F
chr1	633929	F	T	F	F	F
chr1	634012	F	T	F	F	T
chr1	634112	F	T	F	F	F
chr1	853460	F	F	T	F	F
chr1	853876	F	F	T	F	F
chr1	940390	F	F	T	F	F
chr1	942451	F	F	T	F	F
chr1	944307	F	F	T	F	T
chr1	952421	F	F	T	F	F
chr1	953259	F	F	T	F	F
chr1	953279	F	F	T	F	F
chr1	965643	F	F	T	F	F
chr1	1000079	F	F	T	F	F
chr1	1013541	F	F	T	F	F
chr1	1014274	F	F	T	F	F
chr1	1081826	F	F	T	F	F
chr1	1082764	F	F	T	F	F
chr1	1217221	F	F	T	F	F
chr1	1217763	F	F	T	F	F
chr1	1223251	F	F	T	F	F
chr1	1231507	F	F	T	F	F
chr1	1232643	F	F	T	F	F
chr1	1233266	F	F	T	F	F
chr1	1243102	F	F	T	F	F
chr1	1254681	F	F	T	F	F
chr1	1312114	F	T	T	F	F
chr1	1328077	F	F	T	F	F
chr1	1335795	F	F	T	F	F
chr1	1342153	F	F	T	F	F
chr1	1342370	F	F	T	F	F
chr1	1374505	F	F	T	F	F
chr1	1374777	F	F	T	F	F
chr1	1375544	F	F	T	F	F
chr1	1375997	F	F	T	F	F
chr1	1391577	F	F	T	F	F
chr1	1391581	F	F	T	F	F
chr1	1402457	F	F	T	F	F
chr1	1439454	F	T	T	F	F
chr1	1534035	F	F	T	F	F
chr1	1534048	F	F	T	F	F
chr1	1534061	F	F	T	F	F
chr1	1534079	F	F	T	F	F
chr1	1615322	F	F	T	F	F
chr1	1662396	F	F	T	F	F
chr1	1663567	F	T	F	F	T
chr1	1664147	T	F	F	F	T
chr1	1703565	F	F	T	F	F
chr1	1716375	F	T	F	F	F
chr1	1719368	F	F	T	F	F
chr1	1729518	F	T	F	F	T
chr1	1729519	F	T	F	F	T
chr1	1754058	F	F	T	F	F
chr1	1890434	F	F	T	F	F
chr1	1890437	F	F	T	F	F
chr1	2056554	F	F	T	F	F
chr1	2186900	F	F	T	F	F
chr1	2186920	F	F	T	F	F
chr1	2187100	F	F	T	F	F
chr1	2189552	F	F	T	F	F
chr1	2391477	F	F	T	F	F
chr1	2404237	F	T	T	F	F
chr1	2408761	F	T	T	F	F
chr1	2563825	F	F	T	F	F
chr1	3467334	F	F	T	F	F
chr1	3477892	F	F	T	F	F
chr1	3480624	F	F	T	F	F
chr1	3629048	F	T	F	F	F
chr1	3631572	F	F	T	F	F
chr1	3737626	F	F	T	F	F
chr1	3816218	F	F	T	F	F
chr1	3839111	F	F	T	F	F
chr1	3857154	F	F	T	F	F
chr1	3857566	F	F	T	F	F
chr1	3857574	F	F	T	F	F
chr1	3883678	F	T	T	F	F
chr1	6416056	F	F	T	F	F
chr1	6554355	F	F	T	F	F
chr1	6635184	F	F	T	F	F
chr1	6644575	F	F	T	F	F
chr1	6888144	F	F	T	F	F
chr1	7920637	F	F	T	F	T
chr1	7961718	F	F	T	F	F
chr1	8004518	F	F	T	F	F
chr1	8018249	F	F	T	F	F
chr1	8358590	F	T	F	F	F
chr1	8361143	F	T	F	F	F
chr1	8862884	F	F	T	F	F
chr1	8862903	F	F	T	F	F
chr1	8864005	F	T	F	F	F
chr1	9264611	F	T	F	F	F
chr1	9266895	F	F	T	F	T
chr1	9266898	F	F	T	F	T
chr1	9266901	F	F	T	F	T
chr1	9266924	F	F	T	F	T
chr1	9266938	F	F	T	F	T
chr1	9271185	F	F	T	F	F
chr1	9681135	F	F	T	F	F
chr1	9730269	F	F	T	F	F
chr1	9823820	F	F	T	F	F
chr1	9848457	F	F	T	F	F
chr1	9850300	F	T	T	F	F
chr1	9930054	F	F	T	F	F
chr1	9981271	F	F	T	F	T
chr1	9982930	F	F	T	F	T
chr1	9983192	F	F	T	F	T
chr1	9983232	F	F	T	F	T
chr1	9983234	F	F	T	F	T
chr1	10158381	F	F	T	F	F
chr1	10400428	F	F	T	F	F
chr1	10442653	F	F	T	F	F
chr1	10451532	F	F	T	F	F
chr1	10457216	F	F	T	F	T
chr1	10457219	T	F	T	F	T
chr1	10457252	F	F	T	F	T
chr1	10457256	T	F	F	F	T
chr1	10457257	F	F	T	F	T
chr1	10457295	T	F	T	F	T
chr1	10457455	F	F	T	F	T
chr1	10457470	F	F	T	F	T
chr1	10459831	F	T	F	F	T
chr1	10460762	F	T	F	F	T
chr1	10461046	F	F	T	F	T
chr1	10461069	F	F	T	F	T
chr1	10461105	F	F	T	F	T
chr1	10461113	F	F	T	F	T
chr1	10461143	F	T	T	F	T
chr1	10461180	F	F	T	F	T
chr1	10461181	F	F	T	F	T
chr1	11059842	F	F	T	F	F
chr1	11648679	F	T	T	F	F
chr1	11654881	F	F	T	F	F
chr1	11654924	F	F	T	F	F
chr1	11674236	F	F	T	F	F
chr1	12011623	F	T	T	F	F
chr1	12022869	F	T	T	T	F
chr1	14167292	F	F	T	F	F
chr1	14167350	F	F	T	F	F
chr1	15153909	F	F	T	F	F
chr1	15220329	F	T	T	F	F
chr1	15506048	F	F	T	F	F
chr1	15518120	F	F	T	F	F
chr1	15571257	F	F	T	F	F
chr1	15573252	F	F	T	F	T
chr1	15584998	F	F	T	F	F
chr1	15764579	F	F	T	F	F
chr1	15786300	F	T	F	F	F
chr1	15807585	F	T	F	F	F
chr1	15933318	F	T	F	F	F
chr1	16057858	F	F	T	F	F
chr1	16058289	F	F	T	F	F
chr1	16059513	F	F	T	F	F
chr1	16062151	F	F	T	F	F
chr1	16155885	F	F	T	F	F
chr1	16395829	F	F	T	F	F
chr1	16459592	F	F	T	F	F
chr1	16562643	F	F	T	F	F
chr1	16562918	T	F	F	F	T
chr1	16563034	F	F	T	F	T
chr1	16563168	F	F	T	F	F
chr1	16563490	F	T	F	F	F
chr1	16596257	F	F	T	F	F
chr1	16596705	F	F	T	F	F
chr1	16597291	F	F	T	F	F
chr1	16600485	F	T	F	F	F
chr1	16618570	F	F	T	F	F
chr1	16619243	F	F	T	F	F
chr1	16625986	F	F	T	F	F
chr1	16628633	F	F	T	F	F
chr1	16631569	F	F	T	F	F
chr1	16633117	F	F	T	F	F
chr1	16635093	F	F	T	F	F
chr1	16960919	F	F	T	F	F
chr1	16974730	F	F	T	F	F
chr1	16975285	F	F	T	F	F
chr1	16980640	F	F	T	F	F
chr1	17003683	F	F	T	F	F
chr1	17018733	F	F	T	F	F
chr1	17047464	F	F	T	F	F
chr1	17697195	F	F	T	F	F
chr1	19084635	F	F	T	F	F
chr1	19218131	F	F	T	F	F
chr1	19258999	F	T	F	F	T
chr1	19259025	F	T	F	F	T
chr1	19259059	T	F	F	F	T
chr1	19259964	T	F	F	F	T
chr1	19260007	T	F	F	F	T
chr1	19312389	F	F	T	F	F
chr1	19623586	F	F	T	F	F
chr1	19657853	F	T	T	F	F
chr1	19658176	F	F	T	F	F
chr1	19658177	F	F	T	F	F
chr1	19694500	F	F	T	F	F
chr1	20589038	F	F	T	F	F
chr1	20647915	F	F	T	F	T
chr1	20648034	F	F	T	F	T
chr1	20648057	F	F	T	F	T
chr1	20651917	F	T	T	F	T
chr1	20651964	F	T	F	F	T
chr1	20652097	F	T	F	F	T
chr1	20652339	F	T	T	F	F
chr1	20658873	F	F	T	F	F
chr1	20755311	F	F	T	F	T
chr1	20840911	F	F	T	F	F
chr1	21423597	F	F	T	F	T
chr1	21480078	F	F	T	F	F
chr1	21481730	F	F	T	F	F
chr1	21483257	F	F	T	F	F
chr1	21484094	F	F	T	F	F
chr1	21484132	F	F	T	F	F
chr1	21484410	F	F	T	F	T
chr1	21484768	F	F	T	F	F
chr1	21658958	F	F	T	F	F
chr1	21659189	F	F	T	F	F
chr1	21729750	F	F	T	F	F
chr1	22091766	F	F	T	F	F
chr1	23087716	F	T	F	F	F
chr1	23361685	F	F	T	F	F
chr1	23381199	F	F	T	F	F
chr1	23429020	F	F	T	F	F
chr1	23429223	F	F	T	F	F
chr1	23429662	F	F	T	F	F
chr1	23558108	F	F	T	F	F
chr1	23559007	F	T	T	F	F
chr1	23559108	F	F	T	F	F
chr1	23559407	F	F	T	F	F
chr1	23797816	F	F	T	F	F
chr1	23808231	F	F	T	F	F
chr1	23854472	F	F	T	F	F
chr1	23961914	F	T	T	F	F
chr1	23961986	F	F	T	F	F
chr1	23963457	F	F	T	F	F
chr1	23979075	F	F	T	F	F
chr1	23979910	F	F	T	F	F
chr1	23980053	F	F	T	F	F
chr1	23980162	F	F	T	F	F
chr1	24391585	F	F	T	F	F
chr1	24536159	F	F	T	F	F
chr1	24842249	F	T	T	F	F
chr1	24844266	F	F	T	F	F
chr1	24844317	F	F	T	F	F
chr1	25243590	F	T	T	F	F
chr1	25338421	F	F	T	F	F
chr1	25361410	F	F	T	F	F
chr1	25361785	F	T	T	F	F
chr1	25563141	F	F	T	F	F
chr1	25563698	F	F	T	F	F
chr1	25817330	F	F	T	F	F
chr1	25817440	F	F	T	F	F
chr1	25820294	F	F	T	F	F
chr1	25832471	F	F	T	F	F
chr1	25834595	F	F	T	F	F
chr1	25961072	F	F	T	F	T
chr1	25998029	F	F	T	F	F
chr1	26170160	F	T	T	F	F
chr1	26278578	F	F	T	F	F
chr1	26282323	F	F	T	F	F
chr1	26430996	F	F	T	F	T
chr1	26472793	F	F	T	F	F
chr1	26473355	F	F	T	F	F
chr1	26474079	F	F	T	F	F
chr1	26474082	F	F	T	F	F
chr1	26553429	F	F	T	F	F
chr1	26554724	F	F	T	F	F
chr1	26561101	F	F	T	F	F
chr1	26884230	F	F	T	F	F
chr1	27006258	F	F	T	F	F
chr1	27353306	F	F	T	F	F
chr1	27353801	F	F	T	F	F
chr1	27406461	F	F	T	F	F
chr1	27882794	F	T	T	F	F
chr1	27882851	F	F	T	F	F
chr1	27882855	F	T	T	F	F
chr1	27959023	F	F	T	F	F
chr1	27964235	F	F	T	F	T
chr1	27967540	F	F	T	F	F
chr1	28172289	F	F	T	F	T
chr1	28281650	F	F	T	F	F
chr1	28335065	T	F	T	F	T
chr1	28335145	F	F	T	F	T
chr1	28335688	T	F	T	F	T
chr1	28335743	F	F	T	F	T
chr1	28497159	F	F	T	F	F
chr1	28498819	F	T	F	F	T
chr1	28498858	T	F	F	F	T
chr1	28498887	F	F	T	F	T
chr1	28499248	F	T	F	F	T
chr1	28499503	F	F	T	F	T
chr1	28499511	F	F	T	F	T
chr1	28499519	F	T	T	F	T
chr1	28499678	T	F	F	F	T
chr1	28500320	F	F	T	F	F
chr1	28509425	F	F	T	F	T
chr1	29117211	F	T	F	F	F
chr1	29203187	F	T	T	F	F
chr1	29216125	F	F	T	F	F
chr1	30833639	F	F	T	F	F
chr1	31261119	F	F	T	F	T
chr1	31434255	F	F	T	F	F
chr1	31434610	F	F	T	F	F
chr1	31577180	F	F	T	F	F
chr1	31630356	F	F	T	F	F
chr1	31630664	F	F	T	F	F
chr1	31790485	F	F	T	F	F
chr1	31939284	F	F	T	F	F
chr1	32173173	F	F	T	F	F
chr1	32208548	F	F	T	F	T
chr1	32333602	F	F	T	F	F
chr1	32394437	F	F	T	F	F
chr1	32612114	F	F	T	F	F
chr1	32621211	F	F	T	F	T
chr1	32668367	F	F	T	F	F
chr1	32680141	F	T	T	F	T
chr1	32680900	F	F	T	F	T
chr1	32695611	F	F	T	F	F
chr1	32770050	F	T	F	F	F
chr1	32775688	F	T	T	F	F
chr1	33010190	F	T	T	F	F
chr1	33126447	F	F	T	F	F
chr1	35565307	F	F	T	F	F
chr1	35602159	F	F	T	F	T
chr1	35602183	F	F	T	F	T
chr1	35602216	T	F	T	F	T
chr1	35602237	F	T	F	F	T
chr1	35602285	F	T	T	F	T
chr1	35602324	T	F	F	F	T
chr1	35602677	F	F	T	F	T
chr1	35602680	F	F	T	F	T
chr1	35602694	T	F	T	F	T
chr1	35602724	T	F	T	F	T
chr1	35602768	T	F	T	F	T
chr1	35602769	T	F	T	F	T
chr1	35734633	F	F	T	F	F
chr1	35736142	F	F	T	F	T
chr1	35736158	F	F	T	F	T
chr1	35921371	F	F	T	F	F
chr1	35927557	F	F	T	F	F
chr1	36176819	F	F	T	F	F
chr1	36224998	F	F	T	F	F
chr1	36287274	F	F	T	F	F
chr1	36340049	F	F	T	F	F
chr1	36393562	F	T	T	F	F
chr1	36397922	F	F	T	F	F
chr1	36422861	F	F	T	F	F
chr1	36428367	F	F	T	F	F
chr1	36455626	F	F	T	F	F
chr1	36455875	F	F	T	F	F
chr1	36464387	F	F	T	F	F
chr1	37455649	F	F	T	F	F
chr1	37493849	F	F	T	F	F
chr1	37565095	F	F	T	F	F
chr1	37803125	F	F	T	F	F
chr1	37873123	F	F	T	F	F
chr1	38024563	F	F	T	F	F
chr1	38838575	F	F	T	F	F
chr1	38839056	F	F	T	F	F
chr1	39468603	F	F	T	F	F
chr1	39753608	F	F	T	F	F
chr1	39763696	F	F	T	F	F
chr1	39841226	F	F	T	F	F
chr1	40161518	F	F	T	F	F
chr1	40509506	F	F	T	F	F
chr1	40548108	F	F	T	F	F
chr1	40770611	F	F	T	F	F
chr1	41242094	F	F	T	F	F
chr1	41484641	F	F	T	F	F
chr1	41841523	F	F	T	F	F
chr1	42682499	F	F	T	F	F
chr1	42841911	F	F	T	F	F
chr1	42851335	F	F	T	F	F
chr1	43282380	F	F	T	F	F
chr1	43282461	F	F	T	F	F
chr1	43359973	F	F	T	F	F
chr1	43384802	F	F	T	F	F
chr1	43453742	F	T	T	F	F
chr1	43579794	F	F	T	F	F
chr1	43609497	F	F	T	F	F
chr1	43617836	F	F	T	F	F
chr1	43935712	F	F	T	F	F
chr1	43970216	F	F	T	F	F
chr1	43979306	F	F	T	F	F
chr1	44644713	F	F	T	F	F
chr1	44739926	F	F	T	F	F
chr1	44775518	F	F	T	F	F
chr1	44777751	F	F	T	F	F
chr1	44874532	F	F	T	F	F
chr1	45002934	F	F	T	F	F
chr1	45326904	F	F	T	F	F
chr1	45327204	F	F	T	F	F
chr1	45331239	F	F	T	F	F
chr1	45332779	F	F	T	F	F
chr1	45499668	F	F	T	F	F
chr1	45509437	F	F	T	F	T
chr1	45510915	F	T	T	F	F
chr1	45613182	F	T	T	F	F
chr1	45628355	F	F	T	F	F
chr1	45629600	F	T	T	F	F
chr1	45660208	F	T	T	F	F
chr1	45698738	F	F	T	F	F
chr1	45698786	F	F	T	F	T
chr1	45698787	F	F	T	F	T
chr1	45698811	F	F	T	F	T
chr1	45729703	F	F	T	F	F
chr1	45746298	F	F	T	F	F
chr1	46031037	F	T	F	F	F
chr1	46032703	F	T	F	F	F
chr1	46035687	F	T	F	F	F
chr1	46043097	F	F	T	F	F
chr1	46189486	F	F	T	F	F
chr1	46194623	F	F	T	F	F
chr1	46285657	F	F	T	F	F
chr1	46340088	F	F	T	F	F
chr1	46361784	F	T	T	F	F
chr1	46406314	F	F	T	F	F
chr1	46612965	F	F	T	F	F
chr1	46632740	F	F	T	F	F
chr1	46668139	F	F	T	F	F
chr1	46676046	F	F	T	F	F
chr1	46677875	F	T	T	F	F
chr1	46718524	F	F	T	F	F
chr1	51361249	F	T	T	F	F
chr1	51798392	F	T	T	F	F
chr1	52032957	F	F	T	F	F
chr1	52160415	F	T	F	F	T
chr1	52160509	F	F	T	F	F
chr1	52414753	F	F	T	F	F
chr1	52414755	F	F	T	F	F
chr1	52414757	F	F	T	F	F
chr1	52416734	F	T	T	F	F
chr1	52526311	F	F	T	F	F
chr1	52685690	F	T	F	F	T
chr1	52686130	F	T	F	F	T
chr1	52687372	F	T	T	F	F
chr1	52687760	F	T	T	F	F
chr1	53214206	F	T	T	F	F
chr1	53852024	F	F	T	F	F
chr1	53889368	F	F	T	F	F
chr1	53889432	F	F	T	F	F
chr1	53916975	F	F	T	F	T
chr1	53917013	F	F	T	F	F
chr1	53946508	F	F	T	F	F
chr1	54609508	F	F	T	F	F
chr1	54779966	F	F	T	F	F
chr1	54780362	F	F	T	F	T
chr1	54786016	F	F	T	F	F
chr1	54849678	F	F	T	F	T
chr1	54850649	F	F	T	F	F
chr1	54854229	F	F	T	F	F
chr1	55075501	F	F	T	F	F
chr1	58575322	F	F	T	F	F
chr1	58575789	F	F	T	F	F
chr1	58782658	F	F	T	F	F
chr1	60568047	F	F	T	F	F
chr1	61795496	F	T	F	F	F
chr1	62437203	F	F	T	F	F
chr1	62451125	F	F	T	F	F
chr1	62687576	F	F	T	F	F
chr1	63648630	F	F	T	F	F
chr1	64844806	F	T	T	F	F
chr1	64869412	F	T	T	F	F
chr1	65230170	F	T	F	F	F
chr1	65420715	F	F	T	F	F
chr1	65433816	F	F	T	F	F
chr1	65435436	F	F	T	F	F
chr1	66987352	F	F	T	F	F
chr1	68125421	F	F	T	F	F
chr1	68125490	F	F	T	F	F
chr1	68142763	F	F	T	F	F
chr1	70145664	F	F	T	F	F
chr1	74204488	F	F	T	F	F
chr1	74693230	F	F	T	F	F
chr1	74706067	F	F	T	F	F
chr1	74710202	F	F	T	F	F
chr1	77129405	F	F	T	F	F
chr1	77718640	F	F	T	F	F
chr1	78628133	F	T	T	F	F
chr1	78629896	F	F	T	F	F
chr1	83019607	F	F	T	F	F
chr1	83020395	F	F	T	F	F
chr1	83182530	F	F	T	F	F
chr1	84204774	F	F	T	F	F
chr1	84205293	F	F	T	F	F
chr1	84479306	F	F	T	F	F
chr1	84621048	F	F	T	F	F
chr1	84647520	F	T	T	F	F
chr1	84647546	F	F	T	F	F
chr1	85018683	F	F	T	F	F
chr1	85266382	F	F	T	F	F
chr1	85319972	F	T	T	F	F
chr1	85653612	F	F	T	F	F
chr1	86352889	F	F	T	F	F
chr1	86386938	F	F	T	F	F
chr1	86863242	F	F	T	F	F
chr1	87328950	F	F	T	F	F
chr1	88760293	F	F	T	F	F
chr1	88805891	F	F	T	F	F
chr1	88983707	F	T	F	F	F
chr1	88983751	F	T	F	F	F
chr1	89052437	F	F	T	F	F
chr1	89114258	F	T	T	F	F
chr1	89713184	F	F	T	F	F
chr1	89713973	F	F	T	F	F
chr1	89994185	F	F	T	F	F
chr1	91514890	F	F	T	F	F
chr1	92695345	F	F	T	F	F
chr1	93137257	F	F	T	F	F
chr1	93151989	F	F	T	F	F
chr1	93339226	F	F	T	F	F
chr1	93346012	F	F	T	F	F
chr1	93364312	F	F	T	F	F
chr1	93875711	F	F	T	F	F
chr1	93877467	F	F	T	F	F
chr1	93877677	F	F	T	F	F
chr1	94177975	F	T	F	F	F
chr1	94864263	F	F	T	F	F
chr1	94902217	F	F	T	F	T
chr1	94983022	F	T	T	F	F
chr1	95244265	F	F	T	F	F
chr1	96679194	F	T	T	F	F
chr1	97078076	F	F	T	F	F
chr1	97515839	F	T	F	F	F
chr1	97699535	F	T	F	F	F
chr1	98661836	F	F	T	F	F
chr1	99707415	F	F	T	F	F
chr1	99708174	F	F	T	F	F
chr1	99708530	F	F	T	F	F
chr1	100037134	F	F	T	F	F
chr1	100082438	F	T	T	F	F
chr1	100287825	F	F	T	F	T
chr1	100287874	F	F	T	F	T
chr1	100287887	F	F	T	F	T
chr1	100287894	F	F	T	F	T
chr1	100292207	F	F	T	F	F
chr1	100292599	F	F	T	F	F
chr1	100872768	F	F	T	F	F
chr1	100872926	F	F	T	F	F
chr1	100977817	F	F	T	F	T
chr1	100989628	F	F	T	F	F
chr1	101075443	F	F	T	F	F
chr1	108136010	F	T	T	F	F
chr1	108808879	F	T	T	F	F
chr1	108901820	F	F	T	F	F
chr1	108943574	F	F	T	F	F
chr1	109095917	F	F	T	F	F
chr1	109659077	F	F	T	F	F
chr1	109661546	F	F	T	F	F
chr1	109924087	F	F	T	F	F
chr1	109930106	F	F	T	F	F
chr1	110343916	F	T	F	F	F
chr1	111243308	F	F	T	F	F
chr1	111756207	F	F	T	F	F
chr1	111766331	F	F	T	F	F
chr1	112390758	F	F	T	F	F
chr1	112449076	F	F	T	F	F
chr1	112670581	F	T	T	F	F
chr1	112671613	F	F	T	F	F
chr1	112706786	F	F	T	F	F
chr1	113896329	F	T	T	F	F
chr1	114405659	F	F	T	F	F
chr1	114408714	F	F	T	F	F
chr1	114430807	F	T	F	F	F
chr1	114717147	F	T	T	F	F
chr1	114776425	F	F	T	F	F
chr1	115691692	F	T	T	F	F
chr1	115691884	F	T	T	F	F
chr1	116987651	F	T	T	F	F
chr1	116988999	F	T	T	F	F
chr1	116989191	F	F	T	F	F
chr1	116989289	F	T	T	F	F
chr1	117075083	F	T	T	F	F
chr1	117092791	F	T	T	F	F
chr1	117110396	F	F	T	F	F
chr1	117113410	F	F	T	F	F
chr1	117113466	F	F	T	F	F
chr1	117523837	F	T	F	F	F
chr1	119150996	F	F	T	F	T
chr1	119711883	F	F	T	F	F
chr1	120158477	F	F	T	F	F
chr1	120341269	F	F	T	F	F
chr1	120415225	F	F	T	F	F
chr1	120453974	F	T	F	F	F
chr1	120455446	F	T	F	F	F
chr1	120805712	F	T	F	F	F
chr1	121116927	F	T	F	F	F
chr1	121185091	F	F	T	F	F
chr1	121374097	F	F	T	F	F
chr1	121374827	F	F	T	F	F
chr1	121388129	F	F	T	F	F
chr1	121388336	F	F	T	F	F
chr1	144421988	T	F	T	F	T
chr1	144422077	F	T	T	F	T
chr1	144422141	F	F	T	F	T
chr1	144422150	F	F	T	F	T
chr1	144422195	F	F	T	F	T
chr1	144422199	F	F	T	F	T
chr1	144422214	F	F	T	F	T
chr1	144422217	F	F	T	F	T
chr1	144422221	F	F	T	F	T
chr1	144422266	F	F	T	F	F
chr1	145215176	F	F	T	F	F
chr1	145290501	F	F	T	F	F
chr1	145290590	F	F	T	F	F
chr1	145290712	F	F	T	F	F
chr1	145290893	F	F	T	F	F
chr1	145793981	F	F	T	F	T
chr1	145793992	F	F	T	F	T
chr1	145824042	F	F	T	F	F
chr1	145935067	F	F	T	F	T
chr1	146065293	F	F	T	F	T
chr1	146065382	F	F	T	F	T
chr1	146065383	F	F	T	F	T
chr1	146065413	F	F	T	F	F
chr1	146065443	F	F	T	F	F
chr1	146065476	F	F	T	F	F
chr1	146065504	F	F	T	F	T
chr1	146065522	F	F	T	F	T
chr1	146065526	F	F	T	F	F
chr1	146983021	F	T	F	F	F
chr1	147178611	F	T	F	F	F
chr1	147178929	F	T	F	F	F
chr1	147382752	T	F	F	F	T
chr1	147382800	F	T	F	F	T
chr1	147382802	F	T	T	F	T
chr1	147383590	T	F	F	F	T
chr1	147383598	T	F	F	F	T
chr1	147383605	T	F	F	F	T
chr1	147517275	F	F	T	F	F
chr1	147625465	F	F	T	F	F
chr1	147670174	F	F	T	F	F
chr1	148088518	F	F	T	F	F
chr1	148102606	F	F	T	F	F
chr1	148146522	F	T	F	F	F
chr1	148436503	F	T	F	F	F
chr1	148532069	T	F	T	F	T
chr1	148532133	F	F	T	F	T
chr1	148532191	F	F	T	F	T
chr1	148532209	F	F	T	F	T
chr1	148600617	F	F	T	F	F
chr1	148615800	F	F	T	F	F
chr1	149054842	F	F	T	F	T
chr1	149054860	T	F	F	F	T
chr1	149250985	F	F	T	F	F
chr1	149285695	F	F	T	F	F
chr1	149285730	F	F	T	F	F
chr1	149555580	F	F	T	F	F
chr1	149555610	F	F	T	F	F
chr1	149555673	F	F	T	F	F
chr1	149555674	F	F	T	F	F
chr1	149555763	F	F	T	F	F
chr1	149843756	F	F	T	F	F
chr1	149934520	F	T	T	F	F
chr1	149936705	F	F	T	F	F
chr1	149941828	T	F	F	F	T
chr1	150308112	F	F	T	F	F
chr1	150309507	F	F	T	F	T
chr1	150473343	F	T	T	F	F
chr1	150489065	F	F	T	F	F
chr1	150507501	F	T	F	F	F
chr1	150542379	F	F	T	F	F
chr1	150542387	F	F	T	F	F
chr1	150542390	F	F	T	F	F
chr1	150569652	F	F	T	F	F
chr1	150625483	F	F	T	F	F
chr1	150647126	F	F	T	F	F
chr1	150729610	F	F	T	F	F
chr1	150729741	F	F	T	F	F
chr1	150729769	F	F	T	F	F
chr1	150765724	F	F	T	F	F
chr1	150811509	F	T	T	F	F
chr1	150950623	F	F	T	F	F
chr1	150965185	F	F	T	F	F
chr1	150997091	F	F	T	F	F
chr1	150997657	F	F	T	F	F
chr1	151002632	F	F	T	F	F
chr1	151167830	F	F	T	F	F
chr1	151248120	F	F	T	F	F
chr1	151266575	F	F	T	F	F
chr1	151281565	F	T	T	F	F
chr1	151291306	F	T	T	F	F
chr1	151341298	F	T	T	F	F
chr1	151341903	F	T	T	F	F
chr1	151342837	F	F	T	F	F
chr1	151346485	F	F	T	F	F
chr1	151400604	F	F	T	F	T
chr1	151400633	F	F	T	F	F
chr1	151400724	F	F	T	F	F
chr1	151404772	F	F	T	F	F
chr1	151537550	F	F	T	F	F
chr1	151582027	F	F	T	F	F
chr1	151583265	F	F	T	F	F
chr1	151696696	F	F	T	F	F
chr1	151696735	F	F	T	F	F
chr1	151696741	F	F	T	F	F
chr1	151696742	F	F	T	F	F
chr1	151696797	F	F	T	F	T
chr1	151696862	F	F	T	F	F
chr1	151775494	F	F	T	F	F
chr1	151791573	F	F	T	F	F
chr1	151794112	F	F	T	F	T
chr1	151806423	F	F	T	F	F
chr1	151806699	F	F	T	F	F
chr1	151841758	F	F	T	F	T
chr1	151841929	F	F	T	F	F
chr1	151841993	F	F	T	F	F
chr1	151844242	F	F	T	F	F
chr1	151874243	F	F	T	F	F
chr1	151874704	F	F	T	F	F
chr1	152037017	F	F	T	F	F
chr1	153627648	F	F	T	F	F
chr1	153637541	F	F	T	F	T
chr1	153670915	F	F	T	F	F
chr1	153953602	F	T	F	F	F
chr1	154156789	F	F	T	F	F
chr1	154173080	F	F	T	F	F
chr1	154183072	F	F	T	F	F
chr1	154206729	F	F	T	F	F
chr1	154207203	F	T	T	F	F
chr1	154583016	F	F	T	F	T
chr1	154601491	F	F	T	F	F
chr1	154602344	F	F	T	F	F
chr1	154627896	F	F	T	F	F
chr1	154678394	F	F	T	F	F
chr1	154678407	F	F	T	F	F
chr1	154679632	F	F	T	F	F
chr1	154957827	F	T	T	F	F
chr1	154970354	F	F	T	F	F
chr1	154970499	F	F	T	F	F
chr1	154973404	F	F	T	F	F
chr1	154973434	F	F	T	F	F
chr1	154989653	F	F	T	F	F
chr1	155016481	F	F	T	F	F
chr1	155017119	F	F	T	F	F
chr1	155087375	F	T	T	F	F
chr1	155138630	F	F	T	F	T
chr1	155269547	F	F	T	F	F
chr1	155308076	F	F	T	F	F
chr1	155310673	F	F	T	F	F
chr1	155310972	F	F	T	F	F
chr1	155317923	F	F	T	F	F
chr1	155324483	F	F	T	F	F
chr1	155611520	F	F	T	F	F
chr1	155611966	F	F	T	F	F
chr1	155614146	F	F	T	F	F
chr1	155660961	F	F	T	F	F
chr1	155688447	F	F	T	F	F
chr1	155752424	F	F	T	F	F
chr1	155765221	F	T	T	F	F
chr1	155899193	F	F	T	F	F
chr1	155934386	F	F	T	F	F
chr1	156036222	F	T	T	F	F
chr1	156036916	F	T	T	F	F
chr1	156041653	F	F	T	F	F
chr1	156211979	F	T	T	F	F
chr1	156232382	F	T	T	F	F
chr1	156250265	T	F	F	F	F
chr1	156294149	F	T	T	F	F
chr1	156308970	F	F	T	F	F
chr1	156332403	F	F	T	F	F
chr1	156333210	F	F	T	F	T
chr1	156530177	F	T	F	F	F
chr1	156593138	F	F	T	F	F
chr1	156593189	F	F	T	F	F
chr1	156593233	F	F	T	F	F
chr1	156594106	F	F	T	F	F
chr1	156599279	F	F	T	F	F
chr1	156643140	F	T	F	F	F
chr1	156643232	F	T	F	F	F
chr1	156645322	F	T	F	F	F
chr1	156722514	F	F	T	F	T
chr1	156722873	F	F	T	F	T
chr1	156722886	F	F	T	F	T
chr1	156736767	F	F	T	F	F
chr1	156742852	F	T	T	F	F
chr1	156800591	F	F	T	F	F
chr1	156937323	F	T	F	F	F
chr1	158096252	F	T	F	F	F
chr1	158097044	F	T	F	F	F
chr1	158098554	F	T	F	F	F
chr1	159892363	F	F	T	F	F
chr1	159918114	F	F	T	F	F
chr1	159928310	F	F	T	F	F
chr1	160029802	F	F	T	F	F
chr1	160031372	F	F	T	F	F
chr1	160208566	F	F	T	F	F
chr1	160217383	F	F	T	F	F
chr1	160220113	F	F	T	F	F
chr1	160239485	F	F	T	F	F
chr1	160261840	F	F	T	F	F
chr1	160753466	F	F	T	F	F
chr1	160753727	F	F	T	F	F
chr1	160754167	F	F	T	F	F
chr1	160754515	F	F	T	F	F
chr1	160895582	F	T	F	F	F
chr1	160895764	F	T	F	F	T
chr1	160934683	F	F	T	F	F
chr1	160995589	F	T	F	F	T
chr1	160996561	T	F	T	F	T
chr1	160996562	T	F	T	T	T
chr1	160996563	T	F	T	F	T
chr1	160996603	F	T	F	F	T
chr1	160996628	T	F	F	F	T
chr1	160996644	T	F	T	F	T
chr1	160996809	F	T	F	F	F
chr1	160997665	F	T	T	F	F
chr1	160998026	T	F	F	F	T
chr1	160998043	T	F	F	F	T
chr1	160998067	F	T	F	F	T
chr1	160998100	T	F	F	F	T
chr1	160998101	F	T	F	F	T
chr1	160998109	T	F	F	F	T
chr1	160998148	T	F	F	F	T
chr1	161021085	F	T	T	F	F
chr1	161071150	F	F	T	F	F
chr1	161102130	F	F	T	F	F
chr1	161102131	F	F	T	F	F
chr1	161214307	F	T	T	F	F
chr1	161314507	F	F	T	F	F
chr1	161526095	F	F	T	F	F
chr1	161958537	F	T	T	F	F
chr1	161959445	F	F	T	F	F
chr1	161962012	F	F	T	F	F
chr1	161962534	F	F	T	F	F
chr1	161997891	F	F	T	F	F
chr1	162384735	F	F	T	F	F
chr1	162576774	F	F	T	F	F
chr1	162790764	F	F	T	F	F
chr1	163075767	F	F	T	F	F
chr1	163319275	F	F	T	F	F
chr1	165632128	F	F	T	F	F
chr1	165635754	F	F	T	F	F
chr1	165683036	F	F	T	F	F
chr1	165698275	F	F	T	F	F
chr1	165885314	F	F	T	F	F
chr1	165909783	F	F	T	F	F
chr1	165909825	F	F	T	F	F
chr1	165910794	F	F	T	F	F
chr1	165910874	F	F	T	F	F
chr1	166856600	F	F	T	F	F
chr1	167541600	F	F	T	F	F
chr1	167788371	F	F	T	F	F
chr1	167789547	F	T	T	F	F
chr1	167789664	F	F	T	F	F
chr1	168044612	F	F	T	F	F
chr1	168056300	F	F	T	F	F
chr1	168201301	F	F	T	F	F
chr1	168246267	F	T	T	F	F
chr1	168250814	F	T	F	F	F
chr1	169323143	F	F	T	F	F
chr1	169464882	F	T	F	F	F
chr1	169488200	F	F	T	F	F
chr1	169690757	F	F	T	F	F
chr1	169701558	F	F	T	F	F
chr1	169708568	F	F	T	F	F
chr1	169798892	F	F	T	F	F
chr1	169854577	F	T	T	F	F
chr1	172442356	F	F	T	F	F
chr1	172442628	F	T	T	F	F
chr1	172533200	F	F	T	F	F
chr1	172533339	F	F	T	F	F
chr1	173864668	F	F	T	F	F
chr1	173864669	F	F	T	F	F
chr1	173864673	F	F	T	F	F
chr1	173866174	F	F	T	F	F
chr1	175014407	F	F	T	F	F
chr1	175014497	F	T	T	F	F
chr1	175100757	F	T	F	F	F
chr1	175101925	F	T	F	F	F
chr1	175102764	F	T	F	F	F
chr1	175104391	F	T	F	F	F
chr1	175105820	F	T	F	F	F
chr1	175107458	F	T	F	F	F
chr1	175107492	F	T	F	F	F
chr1	175160983	F	F	T	F	F
chr1	178006303	F	F	T	F	F
chr1	178006466	F	F	T	F	F
chr1	178006793	F	F	T	F	F
chr1	178007932	F	F	T	F	F
chr1	178025337	F	F	T	F	F
chr1	178917717	F	F	T	F	F
chr1	179072263	F	F	T	F	F
chr1	179073092	F	F	T	F	F
chr1	179076231	F	F	T	F	F
chr1	179082165	F	F	T	F	F
chr1	179095740	F	T	T	T	F
chr1	179099716	F	F	T	F	F
chr1	179103593	T	F	F	F	F
chr1	179323499	F	F	T	F	F
chr1	179354784	F	T	T	F	F
chr1	179355379	F	F	T	F	F
chr1	179843028	F	F	T	F	F
chr1	179844478	F	T	F	F	F
chr1	179862444	F	F	T	F	F
chr1	179882939	F	F	T	F	F
chr1	179919375	F	T	T	F	F
chr1	180175953	F	F	T	F	F
chr1	180199071	F	T	F	F	F
chr1	180632145	F	F	T	F	F
chr1	180884931	F	F	T	F	F
chr1	180984717	F	F	T	F	F
chr1	181049100	F	T	T	F	F
chr1	181055974	F	F	T	F	F
chr1	181089507	F	F	T	F	F
chr1	181089551	F	F	T	F	F
chr1	182383486	F	F	T	F	F
chr1	182387264	F	F	T	F	F
chr1	182391795	F	F	T	F	F
chr1	182881592	F	F	T	F	F
chr1	183103455	F	F	T	F	F
chr1	183116620	F	F	T	F	F
chr1	183124740	F	F	T	F	F
chr1	183125412	F	F	T	F	F
chr1	183136399	F	F	T	F	F
chr1	183143277	F	F	T	F	F
chr1	183143370	F	F	T	F	F
chr1	183143431	F	F	T	F	F
chr1	183143629	F	F	T	F	F
chr1	183144444	F	T	T	F	F
chr1	183144817	F	F	T	F	F
chr1	183145011	F	F	T	F	F
chr1	183145367	F	F	T	F	F
chr1	183186264	F	T	T	F	F
chr1	183627001	F	F	T	F	F
chr1	183633149	F	F	T	F	F
chr1	183633151	F	F	T	F	F
chr1	183635514	F	F	T	F	F
chr1	183635516	F	T	F	F	F
chr1	183635770	F	F	T	F	F
chr1	183926615	F	F	T	F	F
chr1	184387081	F	F	T	F	F
chr1	184792140	T	F	F	F	T
chr1	184793390	F	T	F	F	T
chr1	184793542	T	F	F	F	T
chr1	185045378	F	F	T	F	F
chr1	185119565	F	T	T	F	F
chr1	185271342	F	F	T	F	F
chr1	185297982	F	F	T	F	F
chr1	186313831	F	F	T	F	F
chr1	186399043	F	F	T	F	F
chr1	193059736	F	F	T	F	F
chr1	193085639	F	F	T	F	F
chr1	193085796	F	F	T	F	F
chr1	193150386	F	F	T	F	F
chr1	200214759	F	F	T	F	F
chr1	200409385	F	F	T	F	F
chr1	200649110	F	F	T	F	F
chr1	200739677	F	F	T	F	F
chr1	200858678	F	T	F	F	F
chr1	201143853	F	F	T	F	F
chr1	201386394	F	F	T	F	F
chr1	201386541	F	T	T	F	F
chr1	201484161	F	T	T	F	F
chr1	201533464	F	F	T	F	T
chr1	201533534	F	F	T	F	F
chr1	201534227	F	F	T	F	F
chr1	201534604	F	F	T	F	F
chr1	201821111	F	T	F	F	F
chr1	201821142	F	T	F	F	F
chr1	201823178	F	T	F	F	F
chr1	201891498	F	F	T	F	F
chr1	201983446	F	F	T	F	F
chr1	202001434	F	F	T	F	F
chr1	202012734	F	F	T	F	F
chr1	202333104	F	F	T	F	F
chr1	202472124	F	T	F	F	F
chr1	202857960	F	F	T	F	F
chr1	202879555	F	T	T	F	F
chr1	202940836	F	F	T	F	F
chr1	202941670	F	F	T	F	F
chr1	202958338	F	F	T	F	F
chr1	203007655	F	F	T	F	F
chr1	203179505	F	F	T	F	T
chr1	203183673	F	T	T	F	F
chr1	203698281	F	F	T	F	F
chr1	203743868	F	F	T	F	F
chr1	203797203	F	T	F	F	F
chr1	203818572	F	F	T	F	F
chr1	203853176	F	F	T	F	F
chr1	204127502	F	F	T	F	F
chr1	205087348	F	F	T	F	T
chr1	205161285	F	F	T	F	F
chr1	205306293	F	F	T	F	F
chr1	205320411	F	F	T	F	F
chr1	205435419	F	F	T	F	F
chr1	205435750	F	F	T	F	F
chr1	205436836	F	F	T	F	F
chr1	205714152	F	F	T	F	F
chr1	205714939	F	T	T	F	F
chr1	205716224	F	T	T	F	F
chr1	205768322	F	F	T	F	F
chr1	205768653	F	F	T	F	T
chr1	205769038	F	F	T	F	F
chr1	205769396	F	T	T	F	F
chr1	205770064	F	F	T	F	F
chr1	205775262	F	F	T	F	F
chr1	205790748	F	T	F	F	F
chr1	206453261	F	T	F	F	F
chr1	206463375	F	F	T	F	F
chr1	206463539	F	F	T	F	F
chr1	206464055	F	F	T	F	F
chr1	206474444	F	F	T	F	F
chr1	206652298	F	T	F	F	F
chr1	206901560	F	F	T	F	F
chr1	207022434	F	F	T	F	F
chr1	207337203	F	T	F	F	T
chr1	207785651	F	F	T	F	F
chr1	209499240	F	F	T	F	F
chr1	209615358	F	T	T	F	F
chr1	209622564	F	T	T	F	F
chr1	209625908	F	F	T	F	F
chr1	209675657	F	F	T	F	F
chr1	209802041	F	F	T	F	F
chr1	210233809	F	F	T	F	F
chr1	210243092	F	F	T	F	F
chr1	211207814	F	T	F	F	F
chr1	211434042	F	F	T	F	T
chr1	211434323	F	F	T	F	T
chr1	211434334	F	F	T	F	T
chr1	211434373	F	F	T	F	T
chr1	211434374	F	F	T	F	T
chr1	211434385	F	F	T	F	T
chr1	211434412	F	F	T	F	T
chr1	211434509	F	F	T	F	T
chr1	211434788	F	F	T	F	T
chr1	211434872	F	F	T	F	T
chr1	211434881	F	F	T	F	T
chr1	211434932	F	F	T	F	T
chr1	211578806	F	F	T	T	F
chr1	211663447	F	T	T	F	F
chr1	211673534	F	F	T	F	F
chr1	211746595	F	T	F	F	F
chr1	211746972	F	T	T	F	F
chr1	211747085	F	T	T	F	F
chr1	211748672	F	F	T	F	F
chr1	211830674	F	F	T	F	F
chr1	211952292	F	F	T	F	F
chr1	212361106	F	F	T	F	F
chr1	212433106	F	F	T	F	F
chr1	212445997	F	F	T	F	F
chr1	212620271	F	F	T	F	F
chr1	212738494	F	T	T	T	F
chr1	212896441	F	F	T	F	F
chr1	214351179	F	T	F	F	T
chr1	214351279	F	F	T	F	F
chr1	214353621	F	T	F	F	F
chr1	214355891	F	T	F	F	T
chr1	214356382	T	F	F	F	T
chr1	214356397	T	F	F	F	T
chr1	214356443	F	F	T	F	F
chr1	214369476	F	T	F	F	F
chr1	214390997	F	T	F	F	F
chr1	217608931	F	F	T	F	F
chr1	219210563	F	F	T	F	F
chr1	220057921	F	T	T	F	T
chr1	220057933	F	T	T	F	T
chr1	220057988	T	F	T	F	T
chr1	220058005	F	F	T	F	T
chr1	220058113	F	T	F	F	T
chr1	220058142	T	F	T	F	T
chr1	220058145	T	F	T	F	T
chr1	220058604	F	F	T	F	T
chr1	220058617	T	F	T	F	T
chr1	220058621	F	T	T	F	T
chr1	220058646	F	F	T	F	T
chr1	220058669	F	F	T	F	T
chr1	220058796	F	T	F	F	T
chr1	220058801	F	T	T	F	T
chr1	220058802	F	T	T	F	T
chr1	220796686	F	F	T	F	F
chr1	220813813	F	T	T	F	F
chr1	221966364	F	F	T	F	F
chr1	222557903	F	F	T	F	F
chr1	222712777	F	F	T	F	F
chr1	223134724	F	F	T	F	F
chr1	223701746	F	F	T	F	F
chr1	223717835	F	F	T	F	F
chr1	223749484	F	F	T	F	F
chr1	223770431	F	F	T	F	F
chr1	223771791	F	F	T	F	F
chr1	223771960	F	F	T	F	F
chr1	223772707	F	F	T	F	T
chr1	223846090	F	F	T	F	F
chr1	223951948	F	T	F	F	F
chr1	223993001	F	F	T	F	F
chr1	224003582	F	F	T	F	F
chr1	224034591	F	F	T	F	F
chr1	224161116	F	F	T	F	F
chr1	224161125	F	F	T	F	F
chr1	224161213	F	F	T	F	F
chr1	224192622	F	T	T	T	F
chr1	224192776	F	T	T	T	T
chr1	224515746	F	F	T	F	F
chr1	225422182	F	F	T	F	F
chr1	225475903	F	F	T	F	F
chr1	225786912	T	F	T	F	T
chr1	225788244	F	F	T	F	T
chr1	225788252	F	F	T	F	T
chr1	225788491	F	F	T	F	T
chr1	225788496	F	F	T	F	T
chr1	225788541	F	F	T	F	T
chr1	225788557	F	F	T	F	T
chr1	225788577	F	F	T	F	T
chr1	225831932	F	F	T	F	F
chr1	225920087	F	T	T	F	F
chr1	226367601	F	F	T	F	F
chr1	226383139	F	T	T	F	F
chr1	226385663	F	F	T	F	F
chr1	226870624	F	F	T	F	F
chr1	226881976	F	F	T	F	F
chr1	226985275	F	F	T	F	F
chr1	227679118	F	F	T	F	F
chr1	227747687	F	F	T	F	F
chr1	227747743	F	T	T	T	F
chr1	227919438	F	F	T	F	F
chr1	227919664	F	F	T	F	F
chr1	227919729	F	T	T	F	F
chr1	227919942	F	T	T	F	F
chr1	227921231	F	F	T	F	F
chr1	227925462	F	F	T	F	F
chr1	227931903	F	F	T	F	F
chr1	227932472	F	T	T	F	F
chr1	228109080	F	F	T	F	F
chr1	228109273	F	F	T	F	F
chr1	228140365	F	F	T	F	F
chr1	228146387	F	F	T	F	F
chr1	228687696	F	T	F	F	F
chr1	229295868	F	F	T	F	F
chr1	229371503	F	F	T	F	F
chr1	229654301	F	T	T	F	F
chr1	230092029	F	F	T	F	F
chr1	230281207	F	T	F	F	F
chr1	230281548	F	T	T	F	F
chr1	230281662	F	T	T	F	F
chr1	230281811	F	T	T	F	F
chr1	230281814	F	T	T	F	F
chr1	230642586	F	F	T	F	F
chr1	230693393	F	T	T	F	F
chr1	230705941	F	F	T	F	F
chr1	230710048	F	F	T	F	F
chr1	230839028	F	F	T	F	F
chr1	230839708	F	F	T	F	F
chr1	231334904	F	T	F	F	F
chr1	231335026	F	F	T	F	F
chr1	232806624	F	F	T	F	F
chr1	232950710	F	F	T	F	F
chr1	232976349	F	F	T	F	F
chr1	232976740	F	F	T	F	F
chr1	233836237	F	T	F	F	F
chr1	234609154	F	F	T	F	F
chr1	235447218	F	F	T	F	F
chr1	235872275	F	F	T	F	F
chr1	235872505	F	T	T	F	F
chr1	236537523	F	F	T	F	F
chr1	236538910	F	F	T	F	F
chr1	236543071	F	F	T	F	F
chr1	236548023	F	T	T	F	T
chr1	236548510	F	F	T	F	F
chr1	236551447	F	F	T	F	F
chr1	236552217	F	F	T	F	F
chr1	236554626	F	T	T	F	F
chr1	236555320	F	T	T	F	F
chr1	236555835	F	F	T	F	F
chr1	236555893	F	F	T	F	F
chr1	236558360	F	F	T	F	F
chr1	236586349	F	T	F	F	F
chr1	236595587	F	F	T	F	F
chr1	236604030	F	F	T	F	F
chr1	236899005	F	F	T	F	F
chr1	236900204	F	F	T	F	F
chr1	241497606	F	F	T	F	F
chr1	241517179	F	F	T	F	F
chr1	241640334	F	F	T	F	F
chr1	241640356	F	F	T	F	F
chr1	241866849	F	T	F	F	F
chr1	241879243	F	T	F	F	F
chr1	241889740	F	F	T	F	F
chr1	241922076	F	F	T	F	F
chr1	241945318	F	F	T	F	F
chr1	243305276	F	F	T	F	T
chr1	243318129	F	F	T	F	T
chr1	244451648	F	F	T	F	F
chr1	244451884	F	F	T	F	F
chr1	244706177	F	T	F	F	F
chr1	244843314	F	F	T	F	T
chr1	244843525	F	T	T	F	T
chr1	244857595	F	F	T	F	F
chr1	244864330	F	F	T	F	F
chr1	245858639	F	T	T	F	F
chr1	246544556	F	F	T	F	F
chr1	246591822	F	F	T	F	F
chr1	246666314	F	F	T	F	F
chr1	246666440	F	F	T	F	F
chr1	246666991	F	T	T	F	F
chr1	246667186	F	F	T	F	F
chr1	247298746	F	F	T	F	F
chr1	247298971	F	F	T	F	F
chr1	247299599	F	F	T	F	F
chr1	248838447	F	F	T	F	F
chr10	249013	F	F	T	F	T
chr10	277343	F	F	T	F	F
chr10	1017507	F	F	T	F	F
chr10	1043676	F	F	T	F	F
chr10	1056928	F	F	T	F	F
chr10	1096268	F	F	T	F	F
chr10	1096484	F	F	T	F	F
chr10	3113428	F	F	T	F	F
chr10	3138035	F	T	T	F	F
chr10	3138124	F	T	T	F	F
chr10	3159873	F	T	T	F	F
chr10	3163835	F	T	T	F	F
chr10	3166365	F	T	T	F	F
chr10	4650420	F	F	T	F	F
chr10	4846590	F	F	T	F	F
chr10	4848057	F	F	T	F	F
chr10	5453255	F	F	T	F	F
chr10	5457210	F	F	T	F	F
chr10	5638933	F	F	T	F	F
chr10	5639385	F	F	T	F	F
chr10	5639427	F	F	T	F	F
chr10	5748457	F	F	T	F	F
chr10	5765558	F	T	T	F	F
chr10	5765645	F	F	T	F	T
chr10	5878158	F	F	T	F	F
chr10	6202956	F	F	T	F	F
chr10	6233813	F	F	T	F	F
chr10	6234611	F	F	T	F	F
chr10	6737613	F	F	T	F	F
chr10	7807725	F	F	T	F	F
chr10	11755437	F	F	T	F	F
chr10	11763250	F	F	T	F	F
chr10	11763355	F	T	T	F	F
chr10	11872163	F	F	T	F	F
chr10	12069091	F	F	T	F	F
chr10	12106287	F	F	T	F	F
chr10	12167753	F	T	T	T	F
chr10	12250345	F	F	T	F	F
chr10	12250455	F	F	T	F	F
chr10	12898377	F	F	T	F	F
chr10	12898455	F	F	T	F	F
chr10	13100153	F	F	T	F	F
chr10	13333906	F	T	T	F	F
chr10	14521098	F	F	T	F	F
chr10	14849525	F	F	T	F	F
chr10	15106149	F	F	T	F	T
chr10	15147109	F	F	T	F	F
chr10	15860304	F	F	T	F	F
chr10	15860405	F	F	T	F	F
chr10	16505059	F	T	T	F	F
chr10	16511356	F	T	T	F	F
chr10	16511959	F	F	T	F	F
chr10	16512255	F	F	T	F	F
chr10	16590615	F	F	T	F	F
chr10	17151270	F	F	T	F	F
chr10	17152027	F	F	T	F	F
chr10	17168882	F	F	T	F	F
chr10	17599073	F	F	T	F	F
chr10	17686446	F	F	T	F	T
chr10	17687292	F	F	T	F	F
chr10	17687296	F	F	T	F	T
chr10	18675911	F	F	T	F	F
chr10	20785526	F	F	T	F	F
chr10	21806001	F	F	T	F	F
chr10	22318532	F	F	T	F	F
chr10	22330327	F	F	T	F	F
chr10	22534857	F	F	T	F	F
chr10	22536204	F	F	T	F	F
chr10	23137043	F	T	F	F	F
chr10	23420321	F	F	T	F	F
chr10	24501464	F	T	F	F	F
chr10	24619757	F	T	F	F	F
chr10	25023760	F	F	T	F	F
chr10	27155400	F	F	T	F	F
chr10	27170733	F	T	T	F	F
chr10	27186515	F	F	T	F	F
chr10	27186565	F	F	T	F	F
chr10	27186764	F	F	T	F	F
chr10	28089829	F	F	T	F	F
chr10	28238589	F	F	T	F	F
chr10	28523130	F	F	T	F	F
chr10	28525686	F	F	T	F	T
chr10	28525726	F	F	T	F	T
chr10	28525763	F	F	T	F	T
chr10	29465680	F	T	T	F	F
chr10	29465715	F	T	T	F	F
chr10	29736703	F	F	T	F	F
chr10	30312830	F	F	T	F	F
chr10	30439172	F	F	T	F	F
chr10	31945866	F	F	T	F	F
chr10	32056210	F	F	T	F	F
chr10	33178611	F	F	T	F	F
chr10	33179086	F	T	T	F	F
chr10	33179196	F	F	T	F	F
chr10	33179241	F	F	T	F	F
chr10	33180253	F	F	T	F	F
chr10	33253907	F	F	T	F	F
chr10	33263768	F	F	T	F	F
chr10	33334049	F	F	T	F	F
chr10	35137827	F	F	T	F	F
chr10	36523995	F	T	F	F	T
chr10	37127047	F	F	T	F	F
chr10	38094404	F	F	T	F	F
chr10	38118591	F	F	T	F	F
chr10	42592315	F	F	T	F	F
chr10	42785641	F	F	T	F	F
chr10	43184347	F	F	T	F	F
chr10	43408759	F	F	T	F	F
chr10	43421045	F	F	T	F	F
chr10	43648695	F	F	T	F	F
chr10	44976597	F	T	F	F	F
chr10	44977845	F	F	T	F	F
chr10	45004351	F	T	T	F	F
chr10	45004626	F	T	T	F	F
chr10	45455633	F	T	F	F	F
chr10	45457481	F	T	F	F	F
chr10	46382647	F	F	T	F	F
chr10	46426771	F	F	T	F	F
chr10	46544113	F	F	T	F	F
chr10	47367523	F	F	T	F	F
chr10	47553477	F	F	T	F	F
chr10	47706556	F	T	F	F	F
chr10	47974569	F	F	T	F	F
chr10	47991726	F	F	T	F	F
chr10	48435183	F	F	T	F	F
chr10	48459752	F	F	T	F	F
chr10	48459872	F	F	T	F	F
chr10	48532818	F	F	T	F	F
chr10	48532841	F	F	T	F	F
chr10	48604872	F	T	T	F	F
chr10	49973999	F	F	T	F	T
chr10	50068003	F	F	T	F	F
chr10	50306130	F	T	T	F	F
chr10	50745132	F	F	T	F	F
chr10	50755018	F	F	T	F	F
chr10	50755243	F	F	T	F	F
chr10	50756029	F	F	T	F	F
chr10	52314997	F	F	T	F	F
chr10	52638339	F	F	T	F	F
chr10	56357363	F	F	T	F	F
chr10	56358869	F	T	T	F	F
chr10	58396835	F	T	F	F	F
chr10	59790060	F	F	T	F	F
chr10	59791670	F	T	T	F	F
chr10	60794005	F	F	T	F	F
chr10	62806812	F	F	T	F	F
chr10	63154707	F	T	T	F	F
chr10	63465371	F	F	T	F	F
chr10	63465485	F	F	T	F	F
chr10	63521377	F	F	T	F	F
chr10	63621670	F	F	T	F	F
chr10	63621980	F	T	F	F	F
chr10	63903071	F	T	F	F	F
chr10	67885828	F	F	T	F	F
chr10	68828076	F	F	T	F	F
chr10	68882104	F	F	T	F	F
chr10	68941188	F	F	T	F	F
chr10	68983698	F	F	T	F	F
chr10	69104309	F	F	T	F	F
chr10	69172900	F	F	T	F	F
chr10	69258904	F	F	T	F	F
chr10	69267273	F	F	T	F	F
chr10	69506975	F	F	T	F	F
chr10	69631782	F	F	T	F	F
chr10	69632936	F	F	T	F	F
chr10	69633269	F	F	T	F	F
chr10	70145939	F	F	T	F	F
chr10	70426768	F	F	T	F	F
chr10	70880043	F	T	T	F	F
chr10	71322806	F	F	T	F	F
chr10	71356184	F	F	T	F	F
chr10	71362156	F	F	T	F	F
chr10	71362188	F	F	T	F	F
chr10	71773420	F	F	T	F	F
chr10	71824669	F	T	F	F	F
chr10	71871561	F	F	T	F	F
chr10	71889110	F	F	T	F	F
chr10	72220248	F	T	F	F	T
chr10	72234107	F	F	T	F	T
chr10	72234124	F	F	T	F	T
chr10	72235331	F	F	T	F	T
chr10	72235332	F	F	T	F	T
chr10	72235345	F	F	T	F	T
chr10	72334907	F	F	T	F	F
chr10	72477170	F	F	T	F	F
chr10	73248973	T	F	F	F	T
chr10	73249057	T	F	F	F	T
chr10	73249059	T	F	F	F	T
chr10	73249118	F	T	T	F	T
chr10	73249197	T	F	F	F	T
chr10	73249207	T	F	F	F	T
chr10	73249827	T	F	F	F	T
chr10	73249833	T	F	F	F	T
chr10	73249962	T	F	F	F	T
chr10	73249963	T	F	F	F	T
chr10	73250023	F	T	F	F	T
chr10	73250084	T	F	F	F	T
chr10	73250086	F	T	F	F	T
chr10	73737757	F	F	T	F	T
chr10	73746916	F	F	T	F	F
chr10	73767950	F	T	T	F	F
chr10	73776212	F	T	F	F	F
chr10	73776534	T	F	F	F	T
chr10	73776895	T	F	T	F	T
chr10	73777632	F	T	F	F	T
chr10	73909255	F	F	T	F	F
chr10	73911660	F	F	T	F	F
chr10	73912717	F	F	T	F	F
chr10	73913343	F	T	T	F	F
chr10	73914920	F	F	T	F	F
chr10	74671315	F	F	T	F	T
chr10	74671323	F	F	T	F	T
chr10	75231207	F	T	T	F	F
chr10	75235016	F	F	T	F	F
chr10	76104046	F	F	T	F	F
chr10	77856847	F	T	F	F	F
chr10	77975513	F	T	F	F	F
chr10	77976017	F	T	F	F	F
chr10	78040592	F	F	T	F	F
chr10	78040607	F	F	T	F	F
chr10	79162107	F	T	F	F	F
chr10	79385779	F	T	F	F	F
chr10	79513125	F	T	F	F	F
chr10	79513132	F	T	F	F	F
chr10	79691789	F	F	T	F	F
chr10	79808779	F	F	T	F	F
chr10	79938062	F	F	T	F	F
chr10	79941966	F	F	T	F	F
chr10	80155380	F	F	T	F	F
chr10	80522222	F	F	T	F	F
chr10	84138612	F	F	T	F	T
chr10	84371303	F	T	T	F	F
chr10	84513493	F	F	T	F	F
chr10	86443311	F	F	T	F	F
chr10	86521589	F	F	T	F	F
chr10	86522022	F	F	T	F	F
chr10	86756838	F	F	T	F	F
chr10	86970555	F	F	T	F	F
chr10	87061032	F	F	T	F	F
chr10	87342542	F	F	T	F	F
chr10	87344743	F	F	T	F	F
chr10	87354834	F	F	T	F	F
chr10	87727266	F	F	T	F	F
chr10	87727273	F	F	T	F	F
chr10	89012072	F	F	T	F	F
chr10	89307681	F	T	T	F	F
chr10	89340556	F	F	T	F	F
chr10	89402740	F	F	T	F	F
chr10	89634350	F	F	T	F	F
chr10	89634902	F	F	T	F	F
chr10	92291349	F	F	T	F	F
chr10	92291382	F	F	T	F	F
chr10	93323968	F	F	T	F	F
chr10	93503224	F	F	T	F	F
chr10	94327971	F	T	F	F	F
chr10	94994062	F	F	T	F	F
chr10	95237678	F	T	T	F	F
chr10	95237832	F	F	T	F	F
chr10	95263873	F	T	T	F	F
chr10	95683513	F	F	T	F	F
chr10	95683519	F	T	F	F	F
chr10	96586834	F	F	T	F	F
chr10	96750392	F	F	T	F	F
chr10	96990268	F	F	T	F	F
chr10	97259420	F	F	T	F	F
chr10	97332829	F	F	T	F	F
chr10	97381448	F	F	T	F	F
chr10	97401208	F	F	T	F	F
chr10	97571056	F	F	T	F	F
chr10	97675872	F	F	T	F	F
chr10	97675973	F	F	T	F	F
chr10	97687231	F	F	T	F	F
chr10	97717601	F	T	F	F	F
chr10	98163380	F	F	T	F	F
chr10	98231651	F	F	T	F	F
chr10	98244240	F	F	T	F	F
chr10	98422521	F	F	T	F	F
chr10	98429149	F	F	T	F	F
chr10	98442598	F	F	T	T	T
chr10	98442624	F	F	T	F	F
chr10	99713461	F	F	T	F	F
chr10	100232524	F	F	T	F	T
chr10	100232545	F	F	T	F	T
chr10	100232550	T	F	T	F	T
chr10	100232551	F	T	T	F	T
chr10	100232557	T	F	T	F	T
chr10	100232668	T	F	F	F	T
chr10	100233026	T	F	T	T	T
chr10	100233036	T	F	T	T	T
chr10	100233053	F	T	T	F	T
chr10	100233140	F	F	T	F	T
chr10	100233141	F	F	T	T	T
chr10	100233142	F	F	T	T	T
chr10	100361822	F	T	T	F	F
chr10	100361844	T	F	F	F	T
chr10	100362846	F	F	T	F	F
chr10	100912647	F	F	T	F	F
chr10	100913094	F	F	T	F	F
chr10	100962868	F	F	T	F	F
chr10	101003808	F	F	T	F	F
chr10	101017585	F	F	T	F	T
chr10	101040603	F	T	T	F	F
chr10	101553863	F	T	T	F	F
chr10	101676337	F	F	T	F	F
chr10	101785320	F	F	T	F	F
chr10	101785613	F	F	T	F	F
chr10	101845957	F	T	F	F	F
chr10	101846728	F	F	T	F	F
chr10	102101651	F	F	T	F	F
chr10	102169976	F	F	T	F	F
chr10	102376712	F	F	T	F	F
chr10	102399439	F	F	T	F	F
chr10	102400677	F	F	T	F	F
chr10	102432550	F	F	T	F	F
chr10	102456218	F	T	T	F	F
chr10	102471297	F	F	T	F	F
chr10	102476930	F	F	T	F	F
chr10	102479343	F	F	T	F	F
chr10	102813646	F	T	T	F	F
chr10	102814665	F	T	T	F	F
chr10	102901727	F	F	T	F	F
chr10	102919670	F	F	T	F	F
chr10	103142051	F	F	T	F	F
chr10	103142408	F	F	T	F	F
chr10	103142980	F	F	T	F	F
chr10	103289994	F	F	T	F	F
chr10	103395888	F	T	T	F	F
chr10	103447117	F	T	T	F	F
chr10	103900068	F	F	T	F	F
chr10	104037061	F	F	T	F	F
chr10	104039114	F	F	T	F	F
chr10	104121149	F	F	T	F	F
chr10	104123007	F	T	T	F	F
chr10	104126056	F	T	T	F	F
chr10	104254778	F	F	T	F	F
chr10	104313810	F	F	T	F	F
chr10	104342835	F	F	T	F	F
chr10	104342841	F	F	T	F	F
chr10	110008287	F	F	T	F	F
chr10	110286392	F	F	T	F	F
chr10	110511530	F	F	T	F	F
chr10	110602112	F	F	T	F	F
chr10	110881295	F	F	T	F	F
chr10	110899767	F	F	T	F	T
chr10	112150963	F	F	T	F	F
chr10	112153464	F	F	T	F	F
chr10	112175621	F	F	T	F	F
chr10	112180571	F	F	T	F	F
chr10	112428029	F	T	T	F	F
chr10	112447079	F	F	T	F	F
chr10	112736928	F	F	T	F	F
chr10	113725526	F	F	T	F	F
chr10	114300628	F	T	F	F	F
chr10	114314042	F	F	T	F	F
chr10	114431415	F	F	T	F	F
chr10	114432361	F	T	T	F	F
chr10	114432867	F	T	T	F	F
chr10	114434158	F	F	T	F	F
chr10	114435396	F	T	T	F	F
chr10	114862580	F	T	F	F	F
chr10	114975582	F	F	T	F	F
chr10	114976447	F	T	T	F	F
chr10	117281346	F	F	T	F	F
chr10	117374547	F	T	F	F	F
chr10	118006340	F	F	T	F	F
chr10	118310099	F	F	T	F	F
chr10	119069457	F	F	T	F	F
chr10	119105356	F	F	T	F	F
chr10	119137967	F	F	T	F	F
chr10	119158069	F	F	T	F	F
chr10	119158074	F	F	T	F	F
chr10	119159734	F	F	T	F	F
chr10	119165678	F	F	T	F	F
chr10	119676850	F	T	F	F	F
chr10	119830795	F	T	F	F	F
chr10	119912139	F	F	T	F	F
chr10	119919501	F	F	T	F	F
chr10	119933734	F	T	T	F	F
chr10	119940624	F	T	T	F	F
chr10	119940732	F	T	T	F	F
chr10	119941447	F	F	T	F	F
chr10	120909250	F	F	T	F	F
chr10	121836739	F	F	T	F	F
chr10	121913824	F	T	F	F	F
chr10	121974440	F	F	T	F	F
chr10	122424216	F	F	T	F	F
chr10	122429681	F	F	T	F	F
chr10	122461999	F	F	T	F	F
chr10	123006341	F	F	T	F	F
chr10	124008704	F	F	T	F	F
chr10	124397407	F	F	T	F	F
chr10	124484294	F	F	T	F	F
chr10	124985524	F	F	T	F	F
chr10	125700440	F	F	T	F	F
chr10	125793818	F	F	T	F	T
chr10	125794195	F	T	T	F	F
chr10	125841756	F	T	T	F	F
chr10	126066953	F	F	T	F	F
chr10	126066955	F	F	T	F	F
chr10	126082415	F	F	T	F	F
chr10	126082855	F	F	T	F	F
chr10	126083369	F	T	T	F	F
chr10	126083760	F	T	T	F	F
chr10	126084669	F	T	T	F	F
chr10	126084807	F	F	T	F	F
chr10	126088219	F	F	T	F	F
chr10	126089538	F	F	T	F	F
chr10	126517780	F	F	T	F	F
chr10	127127749	F	F	T	F	F
chr10	127130970	F	F	T	F	F
chr10	127131503	F	F	T	F	F
chr10	127451650	F	F	T	F	T
chr10	127451661	F	F	T	F	T
chr10	127907130	F	F	T	F	F
chr10	128083437	F	F	T	F	F
chr10	128083855	F	F	T	F	F
chr10	128084376	F	F	T	F	F
chr10	128084435	F	F	T	F	F
chr10	128084846	F	F	T	F	F
chr10	128085106	F	F	T	F	F
chr10	128097968	F	F	T	F	F
chr10	128101314	F	T	T	F	F
chr10	128104752	F	T	F	F	F
chr10	128119296	F	F	T	F	F
chr10	130169451	F	F	T	F	F
chr10	130179661	F	F	T	F	F
chr10	130183594	F	F	T	F	F
chr10	131901006	F	F	T	F	F
chr10	132207645	F	T	T	F	F
chr10	132222689	F	F	T	F	F
chr10	132331662	F	F	T	F	F
chr10	132348129	F	F	T	F	F
chr10	132645884	F	T	F	F	F
chr10	133263092	F	F	T	F	F
chr10	133268842	F	F	T	F	F
chr10	133270931	F	F	T	F	F
chr10	133283930	F	F	T	F	F
chr10	133355169	F	F	T	F	F
chr10	133366926	F	F	T	F	F
chr10	133373302	F	F	T	F	F
chr10	133394166	F	F	T	F	F
chr10	133399759	F	F	T	F	F
chr10	133420037	F	F	T	F	F
chr10	133420574	F	F	T	F	F
chr10	133539010	F	F	T	F	F
chr11	204062	F	F	T	F	F
chr11	207400	F	F	T	F	F
chr11	215109	F	F	T	F	F
chr11	215364	F	F	T	F	F
chr11	219000	F	F	T	F	F
chr11	236343	F	F	T	F	F
chr11	237087	F	T	T	F	F
chr11	244106	F	F	T	F	F
chr11	244108	F	F	T	F	F
chr11	244171	F	F	T	F	T
chr11	244197	F	F	T	F	T
chr11	252851	F	T	T	F	F
chr11	320166	F	F	T	F	T
chr11	400040	F	T	T	F	F
chr11	400109	F	F	T	F	F
chr11	406483	F	F	T	F	F
chr11	407069	F	F	T	F	F
chr11	419706	F	F	T	F	F
chr11	428385	F	F	T	F	F
chr11	428489	F	F	T	F	F
chr11	534242	F	F	T	F	F
chr11	554798	F	F	T	F	F
chr11	567391	F	F	T	F	F
chr11	610277	F	F	T	F	F
chr11	613208	F	T	F	F	F
chr11	614318	F	T	T	F	F
chr11	769403	T	F	F	F	T
chr11	771034	F	F	T	F	F
chr11	824789	F	F	T	F	F
chr11	825110	F	F	T	F	F
chr11	838225	F	F	T	F	F
chr11	838419	F	F	T	F	F
chr11	839652	F	F	T	F	F
chr11	839675	F	F	T	F	F
chr11	840477	F	F	T	F	F
chr11	842627	F	F	T	F	F
chr11	842682	F	F	T	F	F
chr11	862652	F	F	T	F	F
chr11	866794	F	T	T	F	F
chr11	881565	F	F	T	F	F
chr11	881602	F	F	T	F	F
chr11	881639	F	T	T	F	F
chr11	881651	F	F	T	F	F
chr11	881853	F	F	T	F	F
chr11	881990	F	F	T	F	T
chr11	1309614	F	F	T	F	F
chr11	1310282	F	F	T	F	F
chr11	1310652	F	F	T	F	F
chr11	1480867	F	F	T	F	F
chr11	1735061	F	F	T	F	F
chr11	1752773	F	F	T	F	F
chr11	1752777	F	F	T	F	F
chr11	1753436	F	T	T	F	F
chr11	1758975	F	F	T	F	F
chr11	1761531	F	T	F	F	F
chr11	1762466	F	F	T	F	F
chr11	1955758	F	F	T	F	F
chr11	2902651	F	F	T	F	F
chr11	2908322	F	F	T	F	F
chr11	2929328	F	F	T	F	F
chr11	2958370	F	F	T	F	F
chr11	2958372	F	F	T	F	F
chr11	2958391	F	F	T	F	F
chr11	2958395	F	F	T	F	F
chr11	3379104	F	F	T	F	F
chr11	3712425	F	F	T	F	F
chr11	3826063	F	F	T	F	F
chr11	4082294	F	T	F	F	F
chr11	4138227	F	T	T	F	F
chr11	4599321	F	F	T	F	T
chr11	4599483	F	F	T	F	F
chr11	5604617	F	F	T	F	F
chr11	5643744	F	F	T	F	F
chr11	5643995	F	F	T	F	F
chr11	5644393	F	F	T	F	F
chr11	5663545	F	F	T	F	T
chr11	5663994	F	F	T	F	F
chr11	5665397	F	F	T	F	F
chr11	5665402	F	F	T	F	F
chr11	5665407	F	F	T	F	F
chr11	5678197	F	F	T	F	F
chr11	5679110	F	F	T	F	F
chr11	5685081	F	F	T	F	F
chr11	6319476	F	T	T	F	F
chr11	6320085	F	F	T	F	F
chr11	6390705	F	F	T	F	F
chr11	6681874	F	T	T	F	F
chr11	6682228	F	F	T	F	F
chr11	6682232	F	F	T	F	F
chr11	7000929	F	F	T	F	F
chr11	7001486	F	F	T	F	F
chr11	7665443	F	F	T	F	F
chr11	7666484	F	F	T	F	F
chr11	8224634	F	F	T	F	F
chr11	8980930	F	F	T	F	F
chr11	8981277	F	F	T	F	F
chr11	8981759	F	F	T	F	F
chr11	8982513	F	F	T	F	F
chr11	9280714	F	F	T	F	F
chr11	9281574	F	F	T	F	F
chr11	9282881	F	F	T	F	F
chr11	9283155	F	T	F	F	F
chr11	9283392	F	T	T	F	F
chr11	9384802	F	F	T	F	F
chr11	10500217	F	F	T	F	F
chr11	10514569	F	F	T	F	F
chr11	10534042	F	F	T	F	F
chr11	10878610	F	F	T	F	F
chr11	11332799	F	T	T	F	F
chr11	11956026	F	F	T	F	F
chr11	11964514	F	F	T	F	F
chr11	12263068	F	F	T	F	F
chr11	13419579	F	F	T	F	F
chr11	14520302	F	F	T	F	F
chr11	14890807	F	F	T	F	T
chr11	14891585	F	F	T	F	F
chr11	16756823	F	F	T	F	T
chr11	16756833	F	F	T	F	T
chr11	16756853	F	F	T	F	T
chr11	16756857	F	F	T	F	T
chr11	16756863	F	F	T	F	T
chr11	16756904	F	F	T	F	T
chr11	16757126	F	F	T	F	F
chr11	16778035	F	T	T	F	T
chr11	16778300	F	F	T	F	F
chr11	16778558	F	T	T	F	F
chr11	16974648	F	F	T	F	F
chr11	17077479	F	F	T	F	F
chr11	17372097	F	T	F	F	F
chr11	17788177	F	F	T	F	F
chr11	18086945	F	T	T	F	F
chr11	18279582	F	F	T	F	F
chr11	18322331	F	F	T	F	F
chr11	18446274	F	F	T	F	F
chr11	19146303	F	T	T	F	F
chr11	19224307	F	F	T	F	F
chr11	20074794	F	F	T	F	F
chr11	20075017	F	F	T	F	F
chr11	20075181	F	F	T	F	F
chr11	20075200	F	F	T	F	F
chr11	20075888	F	F	T	F	F
chr11	20118841	F	T	T	F	F
chr11	20118925	F	T	F	F	F
chr11	20119868	F	T	T	F	F
chr11	20363833	F	F	T	F	F
chr11	20364101	F	F	T	F	F
chr11	20383211	F	F	T	F	F
chr11	20383935	F	F	T	F	F
chr11	27367363	F	T	T	F	F
chr11	27495170	F	T	F	F	F
chr11	27495862	F	T	F	F	F
chr11	27890774	F	T	F	F	F
chr11	28331056	F	F	T	F	F
chr11	31509553	F	F	T	F	F
chr11	32103432	F	F	T	F	F
chr11	32105392	F	F	T	F	F
chr11	32934698	F	F	T	F	F
chr11	32935074	F	F	T	F	F
chr11	33054645	F	F	T	F	F
chr11	33058034	F	T	T	F	F
chr11	33698264	F	F	T	F	F
chr11	33698275	F	F	T	F	F
chr11	33703234	F	F	T	F	F
chr11	33705434	F	F	T	F	F
chr11	33736395	F	F	T	F	F
chr11	33741647	F	F	T	F	F
chr11	33745084	F	F	T	F	F
chr11	34051813	F	F	T	F	F
chr11	34090293	F	F	T	F	F
chr11	34099645	F	F	T	F	F
chr11	34131392	F	F	T	F	F
chr11	34135195	F	F	T	F	F
chr11	34438994	F	F	T	F	F
chr11	34896828	F	F	T	F	F
chr11	34916354	F	F	T	F	F
chr11	34947565	F	T	T	F	F
chr11	34970180	F	F	T	F	F
chr11	35190210	F	F	T	F	F
chr11	35204608	F	T	T	F	F
chr11	35208126	F	F	T	F	F
chr11	35806408	F	T	T	F	F
chr11	36278474	F	F	T	F	F
chr11	36462658	F	F	T	F	F
chr11	43680980	F	T	F	F	F
chr11	43889815	F	F	T	F	F
chr11	44618718	F	F	T	F	F
chr11	44619242	F	F	T	F	F
chr11	44934353	F	T	F	F	F
chr11	45812647	F	F	T	F	F
chr11	45913833	F	F	T	F	F
chr11	46316308	F	F	T	F	F
chr11	46428617	F	F	T	F	F
chr11	46428873	F	F	T	F	F
chr11	46673864	F	F	T	F	F
chr11	46677677	F	F	T	F	T
chr11	46678226	F	F	T	F	F
chr11	46681370	F	F	T	F	F
chr11	46790572	F	T	F	F	F
chr11	46948065	F	F	T	F	F
chr11	47166763	F	F	T	F	F
chr11	47239492	F	F	T	F	F
chr11	47309565	F	F	T	F	F
chr11	47329769	F	F	T	F	F
chr11	47410177	F	F	T	F	F
chr11	47835701	F	T	F	F	F
chr11	48069443	F	F	T	F	F
chr11	50207876	F	F	T	F	F
chr11	57302623	F	F	T	F	F
chr11	57335145	F	F	T	F	F
chr11	57426180	F	F	T	F	F
chr11	57551866	F	T	T	F	F
chr11	57696028	F	F	T	F	F
chr11	57741957	F	F	T	F	F
chr11	59152340	F	T	T	F	F
chr11	59638021	F	T	T	F	F
chr11	59799933	F	F	T	F	F
chr11	59810509	F	F	T	F	F
chr11	59854773	F	T	T	F	F
chr11	60842499	F	T	T	T	F
chr11	60906396	F	T	F	F	F
chr11	60921973	F	T	F	F	F
chr11	61130440	F	F	T	F	F
chr11	61132295	F	F	T	F	F
chr11	61161448	F	F	T	F	F
chr11	61348873	F	F	T	F	F
chr11	61446448	F	F	T	F	F
chr11	61849884	F	F	T	F	T
chr11	61849977	F	F	T	F	T
chr11	61850299	F	F	T	F	T
chr11	61850344	F	F	T	F	T
chr11	61873739	F	F	T	F	F
chr11	61891198	F	F	T	F	F
chr11	61964644	F	T	F	F	F
chr11	61964650	F	T	F	F	F
chr11	61965464	F	T	F	F	F
chr11	61965476	F	T	F	F	T
chr11	61965506	F	T	F	F	F
chr11	61965877	F	T	F	F	F
chr11	61967407	F	F	T	F	F
chr11	61967460	F	F	T	F	F
chr11	62128269	F	T	F	F	F
chr11	62392567	F	F	T	F	F
chr11	62536058	F	F	T	F	F
chr11	62573874	F	F	T	T	F
chr11	62611329	F	T	T	F	F
chr11	62633441	F	F	T	F	F
chr11	62665343	F	F	T	F	T
chr11	62671278	F	F	T	F	F
chr11	62690803	F	F	T	F	F
chr11	62729047	F	F	T	F	F
chr11	62739166	F	F	T	F	T
chr11	62739246	F	F	T	F	T
chr11	62753628	F	F	T	F	F
chr11	62796537	F	F	T	F	F
chr11	62856877	F	F	T	F	F
chr11	62881120	F	F	T	F	F
chr11	63546456	F	F	T	F	F
chr11	63624915	F	F	T	F	F
chr11	63659148	F	F	T	F	F
chr11	63955766	F	F	T	F	F
chr11	63956473	F	F	T	F	F
chr11	63999714	F	F	T	F	F
chr11	64203879	F	F	T	F	F
chr11	64226569	F	F	T	F	F
chr11	64229857	F	F	T	F	F
chr11	64229866	F	F	T	F	F
chr11	64234705	F	F	T	F	F
chr11	64234766	F	F	T	F	F
chr11	64243969	F	F	T	F	F
chr11	64318313	F	F	T	F	F
chr11	64804546	F	F	T	F	F
chr11	64805085	F	F	T	F	F
chr11	64824500	F	T	F	F	F
chr11	64830034	F	T	F	F	F
chr11	64878399	F	F	T	F	F
chr11	64939735	F	F	T	F	F
chr11	65041695	F	F	T	F	F
chr11	65088051	F	F	T	F	F
chr11	65121478	F	F	T	F	F
chr11	65126401	F	F	T	F	F
chr11	65127730	F	F	T	F	F
chr11	65352188	F	F	T	F	F
chr11	65352920	F	F	T	F	F
chr11	65375878	F	F	T	F	T
chr11	65375950	F	F	T	F	T
chr11	65375979	F	F	T	F	T
chr11	65376036	F	F	T	F	T
chr11	65413412	F	F	T	F	F
chr11	65432128	F	F	T	F	F
chr11	65439993	F	F	T	F	T
chr11	65440001	F	T	F	F	T
chr11	65440055	T	F	F	F	T
chr11	65441347	T	F	F	F	T
chr11	65441384	F	T	F	F	T
chr11	65442619	T	F	F	F	T
chr11	65442678	T	F	F	F	T
chr11	65455481	F	F	T	F	F
chr11	65456441	F	F	T	F	F
chr11	65570563	T	F	F	F	F
chr11	65597847	F	T	T	F	F
chr11	65654667	F	F	T	F	F
chr11	65718351	F	F	T	F	F
chr11	65777096	T	F	F	F	T
chr11	65856268	F	F	T	F	F
chr11	65862461	F	F	T	F	F
chr11	65868582	F	F	T	F	F
chr11	65895514	F	F	T	F	F
chr11	65895768	F	T	F	F	F
chr11	65896076	F	F	T	F	T
chr11	65896591	F	F	T	F	F
chr11	65896875	F	F	T	F	F
chr11	65917137	F	F	T	F	F
chr11	65917384	F	F	T	F	F
chr11	65917754	F	F	T	F	F
chr11	65996659	F	F	T	F	F
chr11	66052705	F	F	T	F	F
chr11	66055317	F	F	T	F	F
chr11	66332681	F	F	T	F	F
chr11	66340203	F	F	T	F	F
chr11	66341562	F	T	T	F	F
chr11	66363265	F	F	T	F	F
chr11	66495335	F	F	T	F	F
chr11	66504671	F	T	F	F	F
chr11	66563987	F	F	T	F	F
chr11	66568077	F	F	T	F	F
chr11	66599997	F	F	T	F	T
chr11	66625495	F	F	T	F	F
chr11	66752642	F	F	T	F	T
chr11	66841136	F	F	T	F	T
chr11	66841249	F	F	T	F	T
chr11	66842002	F	F	T	F	T
chr11	66842121	F	F	T	F	T
chr11	66842196	F	F	T	F	T
chr11	66850774	F	F	T	F	F
chr11	66858763	F	T	F	F	F
chr11	67049036	F	F	T	F	F
chr11	67071801	F	F	T	F	F
chr11	67285353	F	F	T	F	F
chr11	67301388	F	F	T	F	F
chr11	67372922	F	F	T	F	F
chr11	67395164	F	F	T	F	F
chr11	67469216	F	F	T	F	F
chr11	67496296	F	F	T	F	F
chr11	67584573	F	F	T	F	F
chr11	67586072	F	F	T	F	F
[truncated: 11,535 more rows]
