# Supplementary material for: Detecting haplotype-specific transcript variation in long reads with FLAIR2
Source: Genome Biol. 2024 Jul 2;25:173. doi: 10.1186/s13059-024-03301-y (PMC11218413; doi:10.1186/s13059-024-03301-y)
Supplement: Supplementary file 6 — Additional file 6: Table S1. Performance of transcript detection tools on 1D nanopore SIRVs. Table S2. Performance of transcript detection tools on R2C2 nanopore SIRV-Set4 from the LRGASP Consortium. Performance of Bambu, IsoQuant, Lyric, Mandalorion, and TALON were obtained from Pardo-Palacios et al. Table S3. HST-containing genes in hybrid Castaneus x Mouse 129 identified from this study. Table S4. GO terms associated with HSTs found in hybrid Castaneus x 129 mouse data. Table S5. DESeq2 output table of differentially expressed genes upon KD of ADAR in H1975. Analysis is from Illumina sequencing data. Table S6. Oligo-dT indexes used with R2C2 sequencing. [file 13059_2024_3301_MOESM6_ESM.xlsx]

## Sheet: Table S1
Performance of transcript detection tools on 1D nanopore SIRVs.
	Transcript-level sensitivity	Transcript-level precision
FLAIR2	63.8	89.8
Stringtie2	76.8	81.5
FLAMES	66.7	78
FLAIR	65.1	51.9

## Sheet: Table S2
Performance of transcript detection tools on R2C2 nanopore from the LRGASP Consortium, using multiple benchmarks
Real data: GENCODE annotated
Tool	FLAIR	Bambu	IsoQuant	Lyric	Mandalorion	TALON	TALON
Platform	ONT	ONT	ONT	ONT	ONT	ONT	ONT
Library Preparation	R2C2	R2C2	R2C2	R2C2	R2C2	R2C2	R2C2
Data category	Long+Short	Long Only	Long Only	Long Only	Long Only	Long Only	Long+Short
%SRTM	0.94	0.981917	0.951289	0.92269	0.869823	0.794958	0.803716	Top 3
%SNTM	0.79	0.579592	0.665945	0.608265	0.750252	0.805405	0.80307
%CAGE-Seq	0.77	0.685009	0.717559	0.852047	0.874616	0.742846	0.751536
%Quant-Seq	0.88	0.592492	0.626865	0.802366	0.782391	0.734324	0.715478
%SJ Cov	0.995	0.974237	0.974404	0.988114	0.998243	0.982327	0.985624
Simulated benchmark: SIRV-Set4
Tool	FLAIR	Bambu	IsoQuant	Lyric	Mandalorion	TALON	TALON
Platform	ONT	ONT	ONT	ONT	ONT	ONT	ONT
Library Preparation	R2C2	R2C2	R2C2	R2C2	R2C2	R2C2	R2C2
Data category	Long+Short	Long Only	Long Only	Long Only	Long Only	Long Only	Long+Short
Spliced SIRV transcripts	67	57	69	69	64	16	31	Top 3
Sensitivity	0.91	0.75	0.94	0.57	0.91	0.17	0.28
Precision	0.94	0.91	0.94	0.57	0.98	0.75	0.61
Tool	FLAIR	Bambu	IsoQuant	Lyric	Mandalorion	TALON	TALON
Platform	ONT	ONT	ONT	ONT	ONT	ONT	ONT
Library Preparation	R2C2	R2C2	R2C2	R2C2	R2C2	R2C2	R2C2
Data category	Long+Short	Long Only	Long Only	Long Only	Long Only	Long Only	Long+Short
Unspliced SIRV transcripts	19	15	13	13	31	19	20
Sensitivity	0.4	1	0.87	0.4	0.47	0.4	0.4
Precision	0.32	1	1	0.46	0.23	0.32	0.3
Real data: GENCODE manual annotation
Tool	FLAIR	Bambu	IsoQuant	Lyric	Mandalorion	TALON	TALON
Platform	ONT	ONT	ONT	ONT	ONT	ONT	ONT
Library Preparation	R2C2	R2C2	R2C2	R2C2	R2C2	R2C2	R2C2
Data category	Long+Short	Long Only	Long Only	Long Only	Long Only	Long Only	Long+Short
Gencode sensitivity (known)	0.53	1	0.878788	0.136364	0.621212	0.848485	0.833333	Top 3
Gencode precision (known)	0.85	0.82	0.828571	1	0.87234	0.875	0.901639
Gencode sensitivity (novel)	0.098	0.0784314	0	0.0392157	0.0784314	0	0
Gencode precision (novel)	0.78	1	0	0.5	0.666667	0	0

## Sheet: Table S3
HST-containing genes in hybrid Castaneus x Mouse 129 identified from this study.
Rpl10a
Cdpf1
Rpl9
Morf4l1
Rbck1
Mrps24
Ptov1
Aurkaip1
Zscan21
Sparc
Keap1
Usp10
Snx6
Rpl7l1
Tceal9
Zfand2b
Rps2
Rpl11
Nfu1
Hnrnpll
Rabggta
Fiz1
Nthl1
Eif2b1
Mdp1
Ppil2
Mzt2
Dph2
Rps19
Ywhaz
Rangrf
Timm13
Rsrp1
Cap1
Kcnk1
Prkcsh
Snrpd1
Snapc3
Tmco6
Cnot11
Rps3
Eif2s2
Wfdc2
Acp5
Fam3c
Csad
Klf3
Mcm5
Ralb
Igf2bp1
Rbm34
Mak16
Slc7a7
Zswim7
Mical1
Pusl1
Rnaseh2b
Hspbap1
Gas5
Ilf2
Ndufaf6
Poli
Meg3
Ash2l
Psme3ip1
2510002D24Rik
Camkk2
Fbxo6
Gemin7
Ssr2
Tbcb
Orc6
H2-K1
Riok2
Mybl2
Gstm3
Cbx7
Glb1
Commd5
Rmi1
Dtl
Upp1
Rps28
Tdp1
Pim1
Arih2
Hpf1
Gm14820
Lap3
Tk1
Eif4a1
Cyb5r3
Shmt1
Ptma
Fblim1
Zwint
Rangap1
Socs2
Clcc1
Mrpl43
Mpzl2
Hsf2bp
Cox10
Lima1
Cuta
Gstp2
G3bp2
Bcas2
Spc24
Snhg5
Xlr3c
Mrpl20
Zfp809
Kdelr2
Atp6v1a
Ubxn2a
Mtrr
Cenpa
Srp9
Hnrnpc
Mad2l2
Gtf2h2
Wtap
Tfap2c
Mrps17
Mrpl58
Nol11
Gdf3
Gm32885
Rps18
Pdxdc1
Ndufs6
Rpsa
Rpl21
Nme6
Itpk1
Tor1aip1
Washc1
Actl6a
Spp1
Pi4k2a
Gart
Spic
Qrsl1
Acads
Dscc1
Mbd3
Rhno1
Stmn2
Nkiras2
Bcat1
Commd10

## Sheet: Table S4
GO terms associated with HSTs found in hybrid Castaneus x 129 mouse data.
Gene Set Name	p-value	FDR q-value
DNA metabolic process	2.75e-13	4.27e-09
DNA repair	2.21e-11	1.72e-07
Cellular response to DNA damage stimulus	1.8e-10	9.34e-07
Cellular response to stress	3.39e-10	1.32e-06
Chromosome	1.45e-09	4.49e-06
Cell cycle	3.27e-09	8.47e-06
Transferase complex	7.38e-09	1.62e-05
Catalytic complex	8.34e-09	1.62e-05
Small molecule metabolic process	6.89e-08	0.000119
Cellular macromolecule biosynthetic process	1.72e-07	0.000267

## Sheet: Table S5
	baseMean	log2FoldChange	lfcSE	stat	pvalue	padj
ENSG00000223972.5	0.551168	1.24691	3.03619	0.410684	0.681304	NA
ENSG00000227232.5	75.8895	-0.242389	0.285513	-0.848958	0.395904	0.958943
ENSG00000237613.2	2.84981	2.03784	1.4558	1.39981	0.161569	NA
ENSG00000238009.6	18.7548	-0.187025	0.546858	-0.342	0.732351	0.991394
ENSG00000239945.1	3.09882	-0.112725	1.73763	-0.0648729	0.948275	NA
ENSG00000233750.3	44.0179	0.0503656	0.345095	0.145947	0.883963	0.996551
ENSG00000268903.1	42.9067	-0.0235473	0.377727	-0.0623396	0.950292	0.997958
ENSG00000269981.1	5.34448	0.435259	1.10759	0.392977	0.694336	NA
ENSG00000241860.7	221.855	0.11245	0.193241	0.581917	0.560622	0.979835
ENSG00000222623.1	0.164494	-0.670505	4.08047	-0.16432	0.869479	NA
ENSG00000241599.1	5.85007	0.603696	0.9263	0.651728	0.514577	NA
ENSG00000279457.4	127.495	-0.126191	0.254672	-0.495507	0.620243	0.981821
ENSG00000228463.10	106.367	-0.173364	0.275933	-0.628282	0.529819	0.975414
ENSG00000286448.1	0.495573	1.09806	3.14165	0.349518	0.7267	NA
ENSG00000236679.2	0.769475	-2.94895	3.21728	-0.916596	0.359354	NA
ENSG00000237094.12	98.4336	0.00260388	0.264455	0.00984619	0.992144	0.999291
ENSG00000269732.1	0.31634	-1.63872	4.03199	-0.40643	0.684427	NA
ENSG00000284733.1	0.214924	1.25305	4.08047	0.307084	0.758779	NA
ENSG00000233653.3	0.724077	3.13555	2.67316	1.17297	0.240807	NA
ENSG00000250575.1	13.6227	-0.61091	0.668523	-0.91382	0.360811	NA
ENSG00000278757.1	0.164494	-0.670505	4.08047	-0.16432	0.869479	NA
ENSG00000230021.10	11.0448	0.372963	0.680246	0.548276	0.583502	NA
ENSG00000235146.2	0.256492	-1.37694	4.05641	-0.339447	0.734273	NA
ENSG00000225972.1	47.2034	-0.210028	0.327134	-0.642026	0.520856	0.974348
ENSG00000225630.1	474.615	0.0922815	0.17386	0.53078	0.595571	0.981821
ENSG00000237973.1	302.788	0.111815	0.187563	0.596146	0.551078	0.978849
ENSG00000229344.1	2.10457	0.13269	1.44919	0.0915615	0.927046	NA
ENSG00000240409.1	0.773019	1.96838	2.96064	0.664849	0.506147	NA
ENSG00000248527.1	3698.68	0.129158	0.159686	0.808824	0.418617	0.96398
ENSG00000198744.5	39.4032	0.441412	0.456689	0.966548	0.33377	0.940433
ENSG00000284662.1	0.214924	1.25305	4.08047	0.307084	0.758779	NA
ENSG00000229376.3	0.164494	-0.670505	4.08047	-0.16432	0.869479	NA
ENSG00000228327.3	303.55	-0.0845851	0.169903	-0.497845	0.618593	0.981821
ENSG00000229905.1	1.18031	-0.396649	2.10083	-0.188805	0.850245	NA
ENSG00000237491.10	43.063	0.235137	0.3932	0.598008	0.549834	0.978493
ENSG00000230092.7	6.88808	0.765029	0.983676	0.777725	0.436731	NA
ENSG00000177757.2	1.97471	-0.38212	1.6111	-0.237179	0.812518	NA
ENSG00000228794.10	165.056	0.189636	0.27767	0.682952	0.494637	0.968849
ENSG00000225880.5	2.51137	-0.84488	1.3582	-0.622057	0.533905	NA
ENSG00000288531.1	13.9681	-0.739095	0.636801	-1.16064	0.245789	0.905437
ENSG00000230368.2	0.883636	3.42839	2.49948	1.37164	0.170176	NA
ENSG00000234711.1	0.164494	-0.670505	4.08047	-0.16432	0.869479	NA
ENSG00000272438.1	2.2138	2.81769	1.73389	1.62507	0.104148	NA
ENSG00000230699.2	11.3645	0.837179	0.690427	1.21255	0.225301	NA
ENSG00000241180.1	2.8419	0.912425	1.30453	0.699426	0.484286	NA
ENSG00000223764.2	42.1145	0.697243	0.386761	1.80278	0.0714235	0.723094
ENSG00000187634.12	449.408	0.380035	0.153566	2.47473	0.0133336	0.421315
ENSG00000188976.11	1816.18	-0.14983	0.138291	-1.08344	0.278613	0.927435
ENSG00000187961.14	83.5385	-0.206388	0.269898	-0.764691	0.444456	0.966974
ENSG00000187583.11	118.327	0.131767	0.25385	0.519074	0.603709	0.981821
ENSG00000187642.9	5.4655	0.178211	1.11565	0.159737	0.873088	NA
ENSG00000272512.1	12.3515	-0.37549	0.638038	-0.588507	0.556192	NA
ENSG00000188290.10	152.999	-0.484797	0.237822	-2.03849	0.0415008	0.637386
ENSG00000187608.10	1558.92	-1.01833	0.662942	-1.53607	0.124521	0.81469
ENSG00000231702.2	0.128246	-0.670505	4.08047	-0.16432	0.869479	NA
ENSG00000224969.1	2.27572	0.269647	1.43821	0.187488	0.851278	NA
ENSG00000188157.15	4836.53	0.0226877	0.138258	0.164096	0.869655	0.996503
ENSG00000242590.1	0.934064	-0.814734	2.50359	-0.325426	0.744858	NA
ENSG00000217801.10	128.38	-0.737469	0.237816	-3.101	0.00192868	0.157167
ENSG00000273443.1	24.3336	-0.00587251	0.470527	-0.0124807	0.990042	0.999291
ENSG00000237330.3	55.9721	-0.0934238	0.32434	-0.288043	0.773314	0.992319
ENSG00000131591.17	147.573	-0.232159	0.262924	-0.882989	0.377242	0.952407
ENSG00000285812.1	1.47614	1.32487	1.79702	0.737261	0.460964	NA
ENSG00000198976.1	0.558094	1.37813	3.31515	0.415707	0.677625	NA
ENSG00000272141.1	3.13615	-0.0347315	1.55601	-0.0223209	0.982192	NA
ENSG00000205231.1	0.329919	0.291276	4.01352	0.0725737	0.942145	NA
ENSG00000162571.14	1.36238	-0.555413	2.03474	-0.272965	0.78488	NA
ENSG00000186891.14	54.7161	0.203176	0.338864	0.599579	0.548787	0.978363
ENSG00000186827.11	0.867737	-0.350943	2.39151	-0.146745	0.883333	NA
ENSG00000078808.17	2670.51	-0.159492	0.113544	-1.40468	0.160118	0.848222
ENSG00000176022.7	392.999	0.0668775	0.154333	0.433333	0.664773	0.985185
ENSG00000184163.3	9.56227	-0.0678019	0.702448	-0.0965223	0.923106	NA
ENSG00000260179.1	2.69624	0.235354	1.32156	0.178088	0.858654	NA
ENSG00000160087.20	527.696	-0.11127	0.167095	-0.665908	0.50547	0.971192
ENSG00000230415.1	2.53558	0.990416	1.41911	0.697916	0.48523	NA
ENSG00000162572.21	11.1866	-0.610421	0.714429	-0.854418	0.392874	NA
ENSG00000131584.19	281.529	0.199883	0.223712	0.893481	0.371599	0.951816
ENSG00000169972.12	344.399	-0.258265	0.16541	-1.56137	0.118437	0.812479
ENSG00000127054.20	794.369	-0.167473	0.165058	-1.01463	0.310283	0.934703
ENSG00000240731.1	7.57522	-0.103539	0.772081	-0.134104	0.89332	NA
ENSG00000224051.7	301.262	-0.171244	0.179029	-0.956513	0.338813	0.941848
ENSG00000169962.5	15.6576	-0.21195	0.598564	-0.354097	0.723266	0.990344
ENSG00000107404.20	1386.87	-0.157837	0.139378	-1.13244	0.257451	0.910279
ENSG00000162576.16	47.5534	0.266041	0.37205	0.715068	0.474567	0.968849
ENSG00000175756.13	1001.15	0.058744	0.148513	0.395547	0.692439	0.985389
ENSG00000221978.12	604.275	-0.0123879	0.207111	-0.0598128	0.952305	0.997958
ENSG00000224870.7	161.366	-0.232852	0.197759	-1.17745	0.239014	0.900184
ENSG00000242485.6	859.21	0.0428413	0.140221	0.305527	0.759965	0.992319
ENSG00000264293.2	0.457235	-2.17527	3.48667	-0.62388	0.532706	NA
ENSG00000272455.1	33.4911	0.0769287	0.41502	0.185362	0.852945	0.995333
ENSG00000235098.8	25.0216	0.206473	0.500486	0.412545	0.67994	0.985185
ENSG00000225905.1	0.545073	1.22822	3.04687	0.403108	0.686868	NA
ENSG00000205116.3	1.13814	0.611902	2.1329	0.286887	0.774199	NA
ENSG00000225285.1	26.1822	-0.0539032	0.442069	-0.121934	0.902951	0.996783
ENSG00000179403.12	1819.57	0.0482178	0.151778	0.317686	0.750723	0.992319
ENSG00000215915.10	29.9641	0.375585	0.422158	0.889679	0.373638	0.952318
ENSG00000160072.20	510.27	0.131224	0.16385	0.800878	0.423202	0.96398
ENSG00000284740.1	0.829727	-1.72547	2.89321	-0.596384	0.550919	NA
ENSG00000197785.14	841.758	-0.0330381	0.23221	-0.142277	0.886861	0.996551
ENSG00000205090.9	4.58107	-0.889069	1.05178	-0.845298	0.397945	NA
ENSG00000160075.12	1606.98	-0.0134061	0.1365	-0.0982133	0.921763	0.997421
ENSG00000215014.5	6.2965	-0.323228	0.864428	-0.373922	0.708462	NA
ENSG00000228594.4	61.4938	0.317604	0.338373	0.938622	0.347925	0.945688
ENSG00000286989.1	0.58548	-2.53853	3.15201	-0.805368	0.420608	NA
ENSG00000272106.1	29.3232	0.0483693	0.407753	0.118624	0.905573	0.997067
ENSG00000197530.12	215.517	0.188961	0.199288	0.948177	0.343039	0.942916
ENSG00000189409.14	6.64876	0.781217	0.920816	0.848397	0.396217	NA
ENSG00000248333.8	655.966	-0.154755	0.153092	-1.01086	0.312083	0.934703
ENSG00000272004.1	0.343499	2.0715	4.04551	0.512049	0.608617	NA
ENSG00000189339.12	669.206	0.0403126	0.158492	0.254352	0.799224	0.992319
ENSG00000269737.2	6.30196	0.210244	0.871922	0.241127	0.809457	NA
ENSG00000215914.4	1.24346	-3.61651	2.44781	-1.47745	0.139555	NA
ENSG00000008128.23	270.958	-0.187484	0.184431	-1.01655	0.309366	0.934703
ENSG00000268575.1	87.1426	0.189673	0.281268	0.67435	0.500089	0.970911
ENSG00000227775.3	3.1536	-0.501548	1.30372	-0.384704	0.700457	NA
ENSG00000215790.7	386.769	0.213833	0.17573	1.21683	0.22367	0.890824
ENSG00000008130.15	826.234	-0.04456	0.208199	-0.214026	0.830527	0.994377
ENSG00000078369.18	3928.4	0.0312491	0.130217	0.239978	0.810347	0.992319
ENSG00000231050.1	0.380578	2.19576	3.76531	0.583156	0.559788	NA
ENSG00000169885.10	0.818467	-0.489106	2.62354	-0.18643	0.852108	NA
ENSG00000178821.13	8.28408	-0.835033	0.780677	-1.06963	0.284787	NA
ENSG00000142609.18	13.9879	0.168029	0.652742	0.257421	0.796854	0.992319
ENSG00000233542.2	0.786223	-2.9531	2.87343	-1.02773	0.304078	NA
ENSG00000187730.9	30.9321	-0.195797	0.438127	-0.446896	0.65495	0.985185
ENSG00000067606.17	244.888	-0.224987	0.220353	-1.02103	0.307239	0.934703
ENSG00000271806.1	1.77049	-1.14243	1.60415	-0.712173	0.476358	NA
ENSG00000182873.5	17.1103	0.43726	0.546917	0.799499	0.424001	0.96398
ENSG00000162585.17	314.659	-0.162952	0.229726	-0.709333	0.478118	0.968849
ENSG00000234396.3	0.328989	-1.68825	4.02783	-0.419147	0.675109	NA
ENSG00000157933.10	963.154	-0.0978789	0.207058	-0.472713	0.636418	0.983071
ENSG00000287356.1	10.3616	0.735709	0.67746	1.08598	0.277487	NA
ENSG00000116151.14	84.4565	-0.0222139	0.258499	-0.0859341	0.931519	0.997443
ENSG00000269896.2	24.5152	-0.644604	0.481363	-1.33912	0.180531	0.869239
ENSG00000272420.1	0.708562	-1.4875	2.74786	-0.54133	0.58828	NA
ENSG00000157916.20	1473.93	-0.0125502	0.119258	-0.105236	0.916189	0.997412
ENSG00000157911.10	370.999	0.0814395	0.220721	0.368971	0.712149	0.987882
ENSG00000149527.18	10.8001	0.0604472	0.658394	0.0918101	0.926849	NA
ENSG00000157881.15	200.981	-0.0590414	0.195598	-0.301851	0.762765	0.992319
ENSG00000197921.6	0.128246	-0.670505	4.08047	-0.16432	0.869479	NA
ENSG00000272449.2	5.41291	-0.133183	1.01221	-0.131577	0.895319	NA
ENSG00000238164.6	21.5022	-0.132041	0.581971	-0.226887	0.820512	0.994076
ENSG00000157873.17	103.744	-0.1979	0.235946	-0.838753	0.401608	0.959685
ENSG00000225931.3	0.128246	-0.670505	4.08047	-0.16432	0.869479	NA
ENSG00000228037.1	0.832977	2.09331	2.58755	0.808992	0.41852	NA
ENSG00000157870.16	241.48	0.193902	0.18668	1.03869	0.29895	0.934703
ENSG00000142606.16	7.70151	-0.818622	0.848942	-0.964285	0.334903	NA
ENSG00000215912.12	16.4489	0.268231	0.53675	0.499733	0.617263	0.981821
ENSG00000285945.1	0.165654	1.25305	4.08047	0.307084	0.758779	NA
ENSG00000283259.1	0.77174	0.96828	2.93245	0.330195	0.741253	NA
ENSG00000287396.1	7.45689	-0.377776	0.910767	-0.414789	0.678296	NA
ENSG00000231630.1	0.930139	0.283093	2.27994	0.124167	0.901183	NA
ENSG00000177133.11	1.4307	-0.871299	1.99158	-0.437493	0.661754	NA
ENSG00000142611.17	52.0855	-0.0914655	0.359113	-0.254699	0.798956	0.992319
ENSG00000279839.1	0.624048	0.21163	2.90094	0.072952	0.941844	NA
ENSG00000272235.1	1.25419	0.221987	2.02706	0.109512	0.912797	NA
ENSG00000287828.1	5.43574	-0.0196779	0.9448	-0.0208276	0.983383	NA
ENSG00000130762.15	279.05	-0.136507	0.198374	-0.688131	0.491371	0.968849
ENSG00000272088.1	1.20435	-0.0402107	2.10589	-0.0190944	0.984766	NA
ENSG00000162591.16	112.15	0.194622	0.293869	0.662274	0.507796	0.971192
ENSG00000238260.1	0.299995	0.291275	4.08047	0.0713827	0.943093	NA
ENSG00000158109.15	482.692	-0.186417	0.1543	-1.20814	0.226992	0.891692
ENSG00000116213.16	237.111	0.0404485	0.180388	0.224231	0.822578	0.994076
ENSG00000078900.15	24.7508	0.0133435	0.450648	0.0296096	0.976378	0.999291
ENSG00000227589.1	1.08991	-3.42485	2.31905	-1.47684	0.139719	NA
ENSG00000227372.12	216.212	0.0108374	0.20791	0.0521253	0.958429	0.997958
ENSG00000162592.10	1.01049	1.31734	2.11932	0.621588	0.534213	NA
ENSG00000235169.8	7.37051	-0.40639	0.82768	-0.490999	0.623427	NA
ENSG00000130764.10	788.203	-0.0426118	0.134789	-0.316137	0.751899	0.992319
ENSG00000266075.2	0.15817	-0.670505	4.08047	-0.16432	0.869479	NA
ENSG00000272153.1	4.53883	0.285628	1.01142	0.282404	0.777634	NA
ENSG00000116198.13	593.435	0.00938661	0.134902	0.0695809	0.944527	0.997958
ENSG00000169598.15	68.5408	-0.445723	0.3011	-1.48031	0.138789	0.827916
ENSG00000198912.11	198.496	-0.10925	0.220167	-0.496211	0.619746	0.981821
ENSG00000236423.6	4.19817	-0.504135	1.09523	-0.460299	0.645301	NA
ENSG00000233304.7	0.944768	2.31634	2.53081	0.915254	0.360058	NA
ENSG00000226374.3	0.165654	1.25305	4.08047	0.307084	0.758779	NA
ENSG00000284668.2	4.77576	2.14723	1.19974	1.78975	0.0734942	NA
ENSG00000284703.1	1.10881	0.846508	2.14932	0.393849	0.693692	NA
ENSG00000284694.1	1.16164	-0.160564	1.9758	-0.0812654	0.935231	NA
ENSG00000196581.11	1.27492	1.71005	1.99231	0.858327	0.390712	NA
ENSG00000287586.1	0.843908	-0.262123	2.40756	-0.108875	0.913302	NA
ENSG00000231510.1	0.31634	-1.63872	4.03199	-0.40643	0.684427	NA
ENSG00000284616.1	0.15817	-0.670505	4.08047	-0.16432	0.869479	NA
ENSG00000284692.2	1.76989	1.42119	1.79744	0.790675	0.429134	NA
ENSG00000236948.2	0.128246	-0.670505	4.08047	-0.16432	0.869479	NA
ENSG00000131697.18	246.909	0.0531074	0.173248	0.30654	0.759193	0.992319
ENSG00000069424.15	262.538	-0.126235	0.216958	-0.581838	0.560676	0.979835
ENSG00000116254.18	6.17511	0.430037	0.869619	0.494512	0.620944	NA
ENSG00000285629.1	1.80813	-0.596677	1.66827	-0.357663	0.720596	NA
ENSG00000116251.11	3216.77	0.104753	0.127324	0.822723	0.410666	0.963549
ENSG00000226944.1	2.90424	0.365544	1.37384	0.266075	0.790181	NA
ENSG00000158286.13	93.3559	0.249576	0.274812	0.90817	0.363788	0.949197
ENSG00000116237.16	1451.18	0.0511385	0.150472	0.339853	0.733967	0.991394
ENSG00000225077.3	41.4407	-0.0947635	0.370322	-0.255895	0.798032	0.992319
ENSG00000158292.7	70.9043	-0.0136265	0.315571	-0.0431803	0.965558	0.99838
ENSG00000097021.19	828.93	-0.143224	0.162794	-0.879785	0.378976	0.952585
ENSG00000271746.1	1.20953	-1.35624	2.26467	-0.598868	0.549261	NA
ENSG00000069812.11	92.9142	0.235813	0.269503	0.874993	0.381578	0.953567
ENSG00000187017.17	73.5164	0.623657	0.275338	2.26506	0.0235089	0.532811
ENSG00000231868.1	1.14451	0.0748628	2.13061	0.0351368	0.971971	NA
ENSG00000215788.10	22.9314	0.135834	0.483992	0.280654	0.778976	0.992319
ENSG00000171680.22	146.674	-0.333712	0.212517	-1.57028	0.116349	0.806982
ENSG00000162408.11	447.838	-0.0563751	0.146909	-0.383741	0.70117	0.987368
ENSG00000229519.2	0.214924	1.25305	4.08047	0.307084	0.758779	NA
ENSG00000173662.21	0.955127	1.23392	2.3059	0.535114	0.592571	NA
ENSG00000204859.13	144.124	-0.0893219	0.25647	-0.348274	0.727634	0.991112
ENSG00000162413.16	825.88	-0.389911	0.177395	-2.19799	0.02795	0.558388
ENSG00000116273.6	247.272	0.192052	0.192447	0.997951	0.318303	0.934703
ENSG00000041988.15	136.306	-0.15764	0.228967	-0.688484	0.491148	0.968849
ENSG00000007923.16	989.701	0.0862267	0.170232	0.506525	0.612488	0.981821
ENSG00000228750.7	2.12858	0.356381	1.70282	0.209288	0.834223	NA
ENSG00000237436.1	7.36006	0.106807	0.9826	0.108699	0.913441	NA
ENSG00000171735.19	193.694	-0.0699482	0.2026	-0.345253	0.729904	0.991394
ENSG00000227950.1	0.128246	-0.670505	4.08047	-0.16432	0.869479	NA
ENSG00000237402.1	0.171749	1.25305	4.08047	0.307084	0.758779	NA
ENSG00000270171.1	0.323824	0.291276	4.04191	0.0720638	0.942551	NA
ENSG00000270035.1	3.1159	0.364	1.29351	0.281405	0.778399	NA
ENSG00000269978.1	0.31634	-1.63872	4.03199	-0.40643	0.684427	NA
ENSG00000049245.13	1370.14	-0.0514746	0.157979	-0.325832	0.744551	0.992319
ENSG00000269925.1	2.27916	-0.411714	1.56936	-0.262345	0.793055	NA
ENSG00000049246.14	126.068	0.106882	0.231603	0.461489	0.644448	0.984216
ENSG00000236266.1	0.165654	1.25305	4.08047	0.307084	0.758779	NA
ENSG00000049247.13	0.164494	-0.670505	4.08047	-0.16432	0.869479	NA
ENSG00000049249.8	279.612	-0.566381	0.297262	-1.90533	0.0567374	0.683547
ENSG00000116288.13	1800.75	0.221404	0.118393	1.87007	0.0614741	0.693814
ENSG00000200344.1	1.66066	-1.61859	1.87818	-0.861782	0.388807	NA
ENSG00000284747.1	25.5405	0.825835	0.462796	1.78445	0.0743507	0.729153
ENSG00000284716.1	3.87987	0.883463	1.1005	0.802786	0.422099	NA
ENSG00000116285.13	2185.31	0.187798	0.148698	1.26295	0.206606	0.884898
ENSG00000238290.1	8.25362	-0.155019	0.759619	-0.204074	0.838296	NA
ENSG00000232848.1	0.128246	-0.670505	4.08047	-0.16432	0.869479	NA
ENSG00000227634.3	1.15244	1.50496	2.39339	0.628798	0.529481	NA
ENSG00000162426.14	17.8051	-0.483853	0.564816	-0.856655	0.391636	0.958702
ENSG00000142599.19	908.762	0.125663	0.13197	0.952208	0.340992	0.941933
ENSG00000232912.6	1.98774	-0.288766	1.74688	-0.165304	0.868705	NA
ENSG00000270282.1	0.343499	2.0715	4.04551	0.512049	0.608617	NA
ENSG00000234619.1	0.165654	1.25305	4.08047	0.307084	0.758779	NA
ENSG00000226545.1	0.488318	-0.692811	3.15861	-0.21934	0.826385	NA
ENSG00000228423.2	0.684733	-1.41345	3.06563	-0.461065	0.644752	NA
ENSG00000074800.16	46018.1	0.199407	0.12122	1.645	0.0999705	0.790522
ENSG00000274258.1	0.384738	-1.95272	4.00783	-0.487226	0.626098	NA
ENSG00000230679.1	2.16588	-1.5527	1.74334	-0.890651	0.373117	NA
ENSG00000238249.2	0.384738	-1.95272	4.00783	-0.487226	0.626098	NA
ENSG00000131686.15	2.99382	0.83407	1.27337	0.655011	0.512461	NA
ENSG00000197241.3	0.34317	0.291276	3.95446	0.0736576	0.941283	NA
ENSG00000142583.18	27.0667	0.564999	0.455965	1.23913	0.215298	0.88579
ENSG00000180758.12	155.886	-0.411988	0.217808	-1.89152	0.0585556	0.68676
ENSG00000228526.7	35.5954	-0.120537	0.373657	-0.322588	0.747007	0.992319
ENSG00000234546.4	4.42739	1.02097	1.02565	0.995436	0.319524	NA
ENSG00000049239.12	971.011	0.180038	0.21556	0.835211	0.403599	0.961286
ENSG00000171621.14	503.133	-0.102521	0.148919	-0.688434	0.49118	0.968849
ENSG00000284652.1	1.05838	-0.103719	2.1756	-0.0476739	0.961976	NA
ENSG00000284693.1	7.29861	0.401005	0.791389	0.50671	0.612358	NA
ENSG00000171612.7	156.322	-0.43765	0.211079	-2.07339	0.0381359	0.624676
ENSG00000231181.1	1.28366	0.207327	2.04121	0.101571	0.919097	NA
ENSG00000188807.13	194.874	-0.13528	0.206634	-0.654682	0.512673	0.97252
ENSG00000171608.16	97.4378	-0.571729	0.364165	-1.56997	0.116422	0.806982
ENSG00000231789.2	12.2997	-0.104146	0.662749	-0.157142	0.875133	NA
ENSG00000171603.18	3030.73	0.192878	0.136121	1.41696	0.156495	0.843079
ENSG00000280113.2	1.30679	-0.643484	2.19323	-0.293395	0.76922	NA
ENSG00000178585.15	394.258	0.163017	0.181475	0.898289	0.369031	0.951586
ENSG00000285701.1	1.01533	-0.522088	2.40923	-0.216704	0.828439	NA
ENSG00000162441.12	392.536	-0.0841062	0.15599	-0.539177	0.589765	0.981821
ENSG00000228150.1	2.11097	-2.193	1.7045	-1.28659	0.198236	NA
ENSG00000173614.14	155.552	-0.097144	0.23262	-0.417609	0.676233	0.985185
ENSG00000202415.1	1.84027	-0.670013	1.65685	-0.40439	0.685926	NA
ENSG00000283611.2	0.629914	0.272679	2.89201	0.0942871	0.924881	NA
ENSG00000162444.12	8.01545	0.929781	0.960378	0.968141	0.332974	NA
ENSG00000130939.20	798.379	0.311058	0.16043	1.9389	0.0525138	0.67196
ENSG00000224340.1	0.164494	-0.670505	4.08047	-0.16432	0.869479	NA
ENSG00000233623.2	0.171749	1.25305	4.08047	0.307084	0.758779	NA
ENSG00000201746.1	0.15817	-0.670505	4.08047	-0.16432	0.869479	NA
ENSG00000054523.17	878.902	0.29685	0.169767	1.74857	0.0803649	0.748328
ENSG00000284735.1	4.83735	-0.547602	1.23042	-0.445052	0.656282	NA
ENSG00000284642.1	2.81414	0.156018	1.23905	0.125917	0.899798	NA
ENSG00000142657.21	1678.05	-0.0297796	0.145844	-0.204188	0.838206	0.994377
ENSG00000271989.1	1.0084	-0.703364	2.27704	-0.308894	0.757402	NA
ENSG00000251503.8	12.0775	0.156527	0.720089	0.217372	0.827918	NA
ENSG00000175279.22	156.637	0.271674	0.206691	1.3144	0.188713	0.874399
ENSG00000241563.3	4.13248	0.73152	1.1631	0.628942	0.529387	NA
ENSG00000160049.12	1262.86	-0.18668	0.128442	-1.45342	0.146108	0.838191
ENSG00000142655.13	240.753	-0.118211	0.174201	-0.67859	0.497397	0.970047
ENSG00000287727.1	2.95019	1.07357	1.35513	0.792231	0.428226	NA
ENSG00000243267.3	0.805818	-0.469176	2.89625	-0.161994	0.87131	NA
ENSG00000130940.15	82.4104	0.076588	0.283745	0.269919	0.787223	0.992319
ENSG00000272078.1	7.92637	-0.119858	0.795195	-0.150728	0.88019	NA
ENSG00000175262.14	4.01955	-1.34844	1.19023	-1.13292	0.257247	NA
ENSG00000120948.17	1428.87	0.276214	0.153539	1.79898	0.0720216	0.72504
ENSG00000009724.17	4.15765	-0.143793	1.20675	-0.119158	0.905151	NA
ENSG00000271895.2	2.34278	-0.715553	1.60573	-0.445625	0.655868	NA
ENSG00000116649.10	1379.69	-0.295756	0.153147	-1.93119	0.053459	0.675665
ENSG00000171824.14	891.067	-0.0800927	0.134867	-0.593863	0.552604	0.978849
ENSG00000226849.1	4.25762	1.60925	1.3683	1.17609	0.239558	NA
ENSG00000230337.1	8.08437	-0.603602	0.777245	-0.776592	0.437399	NA
ENSG00000198793.13	1449.75	-0.0229323	0.131494	-0.174397	0.861553	0.996079
ENSG00000225602.5	0.337403	2.05006	3.93877	0.520483	0.602727	NA
ENSG00000171819.5	1.22597	2.73309	2.12903	1.28372	0.199239	NA
ENSG00000120942.13	246.916	-0.246891	0.192092	-1.28527	0.198697	0.88173
ENSG00000238199.1	0.165654	1.25305	4.08047	0.307084	0.758779	NA
ENSG00000204624.8	6.92677	0.664638	0.822416	0.808153	0.419002	NA
ENSG00000285833.1	0.644773	2.94055	3.43961	0.854906	0.392603	NA
ENSG00000235643.2	4.32401	-1.81397	1.22955	-1.47531	0.140129	NA
ENSG00000284708.1	1.31497	0.870378	2.17708	0.399791	0.689311	NA
ENSG00000116661.11	234.307	-0.0285835	0.198514	-0.143987	0.885511	0.996551
ENSG00000132879.14	151.58	0.0425964	0.233025	0.182798	0.854957	0.995734
ENSG00000116663.11	99.4724	-0.490824	0.296108	-1.65759	0.0974011	0.789717
ENSG00000116670.15	394.222	0.0673677	0.198884	0.338728	0.734815	0.991394
ENSG00000162490.7	32.8877	-0.120402	0.411621	-0.292508	0.769898	0.992319
ENSG00000177674.16	368.998	-0.382736	0.198501	-1.92814	0.0538381	0.676603
ENSG00000215910.7	0.987943	2.38675	2.73926	0.87131	0.383585	NA
ENSG00000177553.6	2.10051	1.81007	1.74919	1.0348	0.300761	NA
ENSG00000177000.13	539.91	0.194709	0.141243	1.37854	0.168038	0.854339
ENSG00000011021.23	151.768	-0.553535	0.21998	-2.51629	0.0118596	0.391105
ENSG00000278852.1	0.164494	-0.670505	4.08047	-0.16432	0.869479	NA
ENSG00000175206.10	1.28378	-0.0258546	2.24909	-0.0114956	0.990828	NA
ENSG00000120937.9	0.15817	-0.670505	4.08047	-0.16432	0.869479	NA
ENSG00000224904.1	0.256492	-1.37694	4.05641	-0.339447	0.734273	NA
ENSG00000285646.2	30.899	-0.284788	0.411509	-0.692057	0.488902	0.968849
ENSG00000201801.1	0.850835	-0.0529578	2.58335	-0.0204996	0.983645	NA
ENSG00000116685.16	944.81	-0.132794	0.140417	-0.945716	0.344293	0.943126
ENSG00000083444.17	2247.82	-0.0776366	0.133902	-0.579801	0.562049	0.979835
ENSG00000287384.1	0.471416	-0.425402	3.51322	-0.121086	0.903623	NA
ENSG00000116688.17	2348.03	-0.271686	0.123139	-2.20633	0.0273606	0.555479
ENSG00000116691.11	172.35	-0.238783	0.221987	-1.07566	0.28208	0.927632
ENSG00000202461.1	0.171749	1.25305	4.08047	0.307084	0.758779	NA
ENSG00000120949.15	3.48751	0.609008	1.25284	0.486103	0.626894	NA
ENSG00000285604.1	1.26837	1.13686	2.0519	0.554053	0.579542	NA
ENSG00000028137.19	99.929	-0.259073	0.262925	-0.98535	0.324452	0.936436
ENSG00000048707.15	885.602	0.223274	0.147529	1.51343	0.130171	0.819861
ENSG00000162496.9	693.281	-0.197958	0.174426	-1.13491	0.256413	0.909327
ENSG00000221340.1	0.165654	1.25305	4.08047	0.307084	0.758779	NA
ENSG00000276830.1	0.214924	1.25305	4.08047	0.307084	0.758779	NA
ENSG00000272482.1	16.1691	-0.344447	0.614647	-0.560398	0.575208	0.979835
ENSG00000188984.12	1.77082	-0.628452	1.68582	-0.372787	0.709307	NA
ENSG00000157330.10	3.4369	1.54184	1.22141	1.26234	0.206826	NA
ENSG00000116721.9	0.488089	-0.673315	3.47335	-0.193852	0.846292	NA
ENSG00000279804.2	0.729844	1.87764	2.74301	0.684517	0.493649	NA
ENSG00000204479.4	0.165654	1.25305	4.08047	0.307084	0.758779	NA
ENSG00000162494.6	0.558094	1.37813	3.31515	0.415707	0.677625	NA
ENSG00000116731.22	408.673	0.209004	0.16916	1.23554	0.21663	0.886685
ENSG00000189337.17	22.5285	0.10344	0.519675	0.199048	0.842225	0.994473
ENSG00000234593.3	26.6445	-0.253124	0.450407	-0.56199	0.574123	0.979835
ENSG00000287756.1	0.886635	-0.685609	2.3568	-0.290906	0.771123	NA
ENSG00000175147.13	27.3878	0.0718246	0.458889	0.156518	0.875625	0.996551
ENSG00000171729.14	305.44	0.0440814	0.188288	0.234117	0.814894	0.992319
ENSG00000204464.7	1.51423	-0.806163	1.92763	-0.418215	0.67579	NA
ENSG00000215720.4	0.331308	2.02654	4.04982	0.500402	0.616792	NA
ENSG00000278480.1	0.165654	1.25305	4.08047	0.307084	0.758779	NA
ENSG00000142621.19	19.8234	-0.058686	0.516164	-0.113696	0.909478	0.997067
ENSG00000233485.1	1.84244	0.545553	1.75834	0.310266	0.756358	NA
ENSG00000236045.1	0.629914	0.272679	2.89201	0.0942871	0.924881	NA
ENSG00000228140.2	6.21879	-0.0426817	0.855825	-0.049872	0.960224	NA
ENSG00000142634.13	1742.62	-0.0637745	0.162472	-0.392526	0.69467	0.986696
ENSG00000162438.12	2.72895	0.446877	1.28325	0.348238	0.727661	NA
ENSG00000142615.8	1.35916	0.995388	2.02651	0.491184	0.623297	NA
ENSG00000215704.10	0.65951	-1.17888	2.82627	-0.417115	0.676594	NA
ENSG00000132906.18	127.173	-0.230538	0.248605	-0.927325	0.353758	0.947441
ENSG00000116138.13	324.49	-0.211426	0.169509	-1.24728	0.212294	0.8854
ENSG00000116771.6	54.2381	-0.281606	0.360887	-0.780317	0.435204	0.96398
ENSG00000237301.1	3.66497	0.105592	1.12992	0.0934508	0.925545	NA
ENSG00000235084.3	1.89274	1.70283	1.64423	1.03564	0.300369	NA
ENSG00000197312.12	343.559	-0.183213	0.19147	-0.956875	0.33863	0.941848
ENSG00000215695.1	59.4053	-0.163539	0.331041	-0.494013	0.621297	0.981821
ENSG00000271742.1	0.487159	-2.2573	3.40998	-0.661969	0.507991	NA
ENSG00000116786.13	1130.69	-0.124722	0.219008	-0.569488	0.569025	0.979835
ENSG00000237938.5	2.4622	-0.0743336	1.57894	-0.0470781	0.962451	NA
ENSG00000162461.8	5.70498	0.521302	0.992456	0.525265	0.599399	NA
ENSG00000162458.13	295.091	0.448906	0.171516	2.61728	0.0088634	0.34849
ENSG00000224321.1	7.05114	-0.727379	0.914351	-0.795513	0.426315	NA
ENSG00000233954.6	3.65775	1.45463	1.23651	1.17641	0.239432	NA
ENSG00000178715.8	0.640164	-1.26039	3.14974	-0.400157	0.689041	NA
ENSG00000179743.4	28.3882	0.193749	0.432461	0.448015	0.654142	0.985185
ENSG00000065526.12	1178.1	0.245291	0.13824	1.77438	0.0759998	0.735437
ENSG00000116809.11	286.576	-0.243227	0.203825	-1.19331	0.232746	0.893752
ENSG00000234607.2	0.128246	-0.670505	4.08047	-0.16432	0.869479	NA
ENSG00000183888.4	1.35782	-0.55968	2.01971	-0.277108	0.781697	NA
ENSG00000173641.17	1.13758	-0.0739591	1.98377	-0.0372822	0.97026	NA
ENSG00000186510.12	0.329919	0.291276	4.01352	0.0725737	0.942145	NA
ENSG00000232456.1	0.45091	-2.15739	3.16919	-0.680738	0.496038	NA
ENSG00000184908.17	5.4122	-0.22009	0.956492	-0.230101	0.818013	NA
ENSG00000185519.9	12.9049	0.404627	0.637651	0.634559	0.525716	NA
ENSG00000142627.13	1593.33	-0.198079	0.159827	-1.23934	0.21522	0.88579
ENSG00000227959.1	22.3279	-0.164691	0.590978	-0.278675	0.780494	0.992319
ENSG00000224621.1	8.77033	1.25418	0.782997	1.60177	0.109207	NA
ENSG00000142632.17	163.424	0.240314	0.216783	1.10854	0.267627	0.920327
ENSG00000237276.8	6.66781	-0.675753	0.842304	-0.802268	0.422398	NA
ENSG00000288398.1	73.4436	-0.666935	0.303375	-2.19839	0.0279214	0.558388
ENSG00000132881.12	49.7743	0.0535356	0.344084	0.155589	0.876357	0.996551
ENSG00000233929.1	0.128246	-0.670505	4.08047	-0.16432	0.869479	NA
ENSG00000037637.11	374.351	0.0234983	0.168898	0.139127	0.88935	0.996551
ENSG00000055070.17	2440.87	0.119522	0.185396	0.644684	0.519132	0.974269
ENSG00000226457.1	0.708562	-1.4875	2.74786	-0.54133	0.58828	NA
ENSG00000187144.11	1.98149	-0.151654	1.58069	-0.0959419	0.923567	NA
ENSG00000157191.20	732.773	-0.343122	0.131254	-2.61418	0.00894411	0.34882
ENSG00000226029.1	10.1254	0.830092	0.680086	1.22057	0.222249	NA
ENSG00000080947.15	18.5915	-0.27827	0.529013	-0.526017	0.598876	0.981821
ENSG00000206652.1	7.83241	-0.483506	0.817492	-0.591451	0.554219	NA
ENSG00000261135.1	18.1534	0.453286	0.530296	0.85478	0.392673	0.958702
ENSG00000285853.1	0.90414	-0.753965	2.49923	-0.301679	0.762897	NA
ENSG00000233421.4	0.465649	1.09699	3.20692	0.342068	0.7323	NA
ENSG00000225710.1	0.214924	1.25305	4.08047	0.307084	0.758779	NA
ENSG00000219481.10	627.786	-0.0726367	0.136138	-0.533553	0.593651	0.981821
ENSG00000215908.10	156.874	-0.104712	0.207873	-0.503732	0.61445	0.981821
ENSG00000186301.8	6.20663	0.751343	0.870609	0.863009	0.388133	NA
ENSG00000282143.1	1.77783	-0.700557	2.02946	-0.345194	0.729949	NA
ENSG00000207513.1	7.83241	-0.483506	0.817492	-0.591451	0.554219	NA
ENSG00000280114.1	0.982961	-0.907335	2.47098	-0.367196	0.713473	NA
ENSG00000236698.1	8.40088	0.19249	1.07658	0.178798	0.858096	NA
ENSG00000268869.6	2.11611	-0.87657	1.713	-0.511716	0.60885	NA
ENSG00000282740.1	1.4492	0.349684	2.16149	0.161779	0.87148	NA
ENSG00000058453.17	114.609	0.195667	0.247078	0.791924	0.428405	0.96398
ENSG00000227684.2	0.15817	-0.670505	4.08047	-0.16432	0.869479	NA
ENSG00000207389.1	7.83241	-0.483506	0.817492	-0.591451	0.554219	NA
ENSG00000186715.11	5.76189	1.13455	0.920811	1.23212	0.217905	NA
ENSG00000223643.6	0.464489	-0.578465	3.20998	-0.180208	0.856989	NA
ENSG00000228549.4	4.40814	0.882514	1.17373	0.751892	0.452116	NA
ENSG00000238142.2	31.1562	0.537422	0.431712	1.24486	0.213183	0.8854
ENSG00000207005.1	7.83241	-0.483506	0.817492	-0.591451	0.554219	NA
ENSG00000272426.1	0.812142	-0.474335	2.62912	-0.180416	0.856826	NA
ENSG00000117122.14	60.7817	0.000644051	0.330508	0.00194867	0.998445	0.999742
ENSG00000159363.18	553.781	-0.25367	0.174501	-1.45369	0.146033	0.838191
ENSG00000117118.10	1019.83	-0.0343612	0.130589	-0.263126	0.792454	0.992319
ENSG00000117115.13	75.8451	-0.14334	0.326821	-0.438587	0.660961	0.985185
ENSG00000204362.6	0.509153	2.64188	3.344	0.790035	0.429507	NA
ENSG00000142623.11	27.0422	-0.303692	0.439354	-0.691225	0.489424	0.968849
ENSG00000142619.4	157.246	0.151053	0.257502	0.58661	0.557466	0.979504
ENSG00000266634.1	0.256492	-1.37694	4.05641	-0.339447	0.734273	NA
ENSG00000159339.13	9.19683	-0.568399	0.775237	-0.733194	0.46344	NA
ENSG00000179051.14	3017.18	-0.346701	0.115065	-3.0131	0.00258595	0.18271
ENSG00000074964.17	218.275	0.0862568	0.193874	0.444913	0.656383	0.985185
ENSG00000117148.8	8.32875	-0.117665	0.761738	-0.154469	0.87724	NA
ENSG00000117154.12	0.15817	-0.670505	4.08047	-0.16432	0.869479	NA
ENSG00000280222.1	0.165654	1.25305	4.08047	0.307084	0.758779	NA
ENSG00000179023.8	50.1588	0.51053	0.331372	1.54066	0.1234	0.814151
ENSG00000179002.5	0.322664	-1.66351	4.01157	-0.414679	0.678377	NA
ENSG00000159423.17	344.53	0.122252	0.166141	0.735835	0.461831	0.968108
ENSG00000221662.1	0.89273	-0.668998	2.53111	-0.26431	0.791541	NA
ENSG00000169991.11	840.064	-0.203883	0.194375	-1.04891	0.294218	0.932963
ENSG00000272084.1	1.57663	-0.372783	1.69314	-0.220172	0.825737	NA
ENSG00000127481.15	3718.53	0.0190357	0.12216	0.155826	0.87617	0.996551
ENSG00000230424.1	2.11011	2.74547	1.9327	1.42054	0.155451	NA
ENSG00000127463.15	1375.43	-0.175134	0.134574	-1.3014	0.193122	0.876476
ENSG00000053372.5	912.224	-0.0859116	0.184289	-0.466177	0.641089	0.983744
ENSG00000286064.1	6.34702	-1.0396	0.951679	-1.09239	0.274664	NA
ENSG00000211454.14	5.30016	0.766429	0.981939	0.780527	0.435081	NA
ENSG00000162482.5	5.27855	0.135863	0.932651	0.145674	0.884179	NA
ENSG00000270728.1	14.5985	0.487739	0.59834	0.815154	0.414984	0.96373
ENSG00000053371.12	537.812	-0.0320486	0.165978	-0.193089	0.846889	0.994958
ENSG00000200403.1	0.996311	0.126632	2.23962	0.0565419	0.95491	NA
ENSG00000040487.13	219.659	-0.262979	0.190601	-1.37973	0.167669	0.854235
ENSG00000077549.18	2577	0.109888	0.154678	0.71043	0.477437	0.968849
ENSG00000173436.15	417.423	-0.0747037	0.147417	-0.506752	0.612329	0.981821
ENSG00000235185.1	0.165654	1.25305	4.08047	0.307084	0.758779	NA
ENSG00000158747.14	921.571	-0.229687	0.142043	-1.61703	0.105873	0.795445
ENSG00000270136.6	7.7896	1.81363	1.03391	1.75414	0.0794071	NA
ENSG00000226396.1	1.418	-0.0723071	2.11952	-0.0341148	0.972786	NA
ENSG00000158748.4	1.78258	0.992176	1.70371	0.582363	0.560323	NA
ENSG00000162542.13	365.704	-0.0730524	0.167759	-0.435462	0.663227	0.985185
ENSG00000169914.6	99.1574	0.0899163	0.259222	0.34687	0.728689	0.991327
ENSG00000188784.4	0.164494	-0.670505	4.08047	-0.16432	0.869479	NA
ENSG00000242688.3	0.818238	-0.447166	2.43401	-0.183716	0.854237	NA
ENSG00000188257.11	0.214924	1.25305	4.08047	0.307084	0.758779	NA
ENSG00000117215.15	2.02642	0.465548	1.61394	0.288455	0.772999	NA
ENSG00000158786.4	0.336244	0.291276	3.98489	0.0730952	0.94173	NA
ENSG00000227066.2	134.532	0.132317	0.280832	0.47116	0.637526	0.983247
ENSG00000187980.6	3.27899	0.46786	1.26824	0.368904	0.712199	NA
ENSG00000225986.1	12.0589	0.718429	0.666096	1.07857	0.280781	NA
ENSG00000162543.6	150.121	0.450592	0.32358	1.39252	0.163764	0.848298
ENSG00000158816.15	2.46027	0.309025	1.59925	0.193231	0.846778	NA
ENSG00000236963.7	0.701077	-2.80595	2.94262	-0.953556	0.340308	NA
ENSG00000284743.1	0.165654	1.25305	4.08047	0.307084	0.758779	NA
ENSG00000162545.6	344.772	-0.052372	0.230193	-0.227513	0.820025	0.994076
ENSG00000090432.7	590.593	-0.208685	0.16078	-1.29796	0.194301	0.876617
ENSG00000158825.6	453.153	-0.233355	0.195275	-1.195	0.232086	0.89313
ENSG00000158828.8	1291.7	-0.125192	0.154192	-0.811926	0.416834	0.963735
ENSG00000117242.7	155.746	-0.165853	0.211179	-0.785367	0.432239	0.96398
ENSG00000244038.9	2783.68	-0.0258544	0.110418	-0.23415	0.814869	0.992319
ENSG00000117245.12	57.9693	0.0466353	0.349096	0.133589	0.893728	0.996783
ENSG00000189410.12	81.9251	-0.00804254	0.330217	-0.0243553	0.980569	0.999291
ENSG00000233069.1	0.128246	-0.670505	4.08047	-0.16432	0.869479	NA
ENSG00000127483.19	1659.2	0.334606	0.155783	2.1479	0.0317216	0.584696
ENSG00000075151.20	544.388	0.213391	0.166859	1.27887	0.200943	0.882338
ENSG00000235112.1	0.15817	-0.670505	4.08047	-0.16432	0.869479	NA
ENSG00000287192.1	1.73585	3.27403	1.96746	1.6641	0.0960934	NA
ENSG00000117298.16	2192.62	-0.0111129	0.117504	-0.0945742	0.924653	0.997443
ENSG00000236936.1	0.60908	-2.58896	2.83268	-0.913961	0.360737	NA
ENSG00000231105.2	2.54606	3.02403	1.71778	1.76043	0.0783356	NA
ENSG00000227001.3	2.47568	-0.487565	1.44999	-0.336253	0.73668	NA
ENSG00000187952.9	0.379419	0.291278	3.80933	0.0764644	0.93905	NA
ENSG00000186543.7	0.2939	0.291275	4.08047	0.0713827	0.943093	NA
ENSG00000142794.18	364.685	-0.0026976	0.179041	-0.015067	0.987979	0.999291
ENSG00000162551.14	5.08325	-0.171872	0.980891	-0.17522	0.860906	NA
ENSG00000233431.1	0.299995	0.291275	4.08047	0.0713827	0.943093	NA
ENSG00000076864.19	248.335	-0.0173226	0.182014	-0.0951713	0.924179	0.997443
ENSG00000090686.16	423.737	0.176645	0.167693	1.05339	0.292163	0.931931
ENSG00000187942.12	0.977797	0.104673	2.44938	0.0427345	0.965913	NA
ENSG00000142798.20	692.418	-0.106389	0.15373	-0.692046	0.488908	0.968849
ENSG00000219073.8	0.2939	0.291275	4.08047	0.0713827	0.943093	NA
ENSG00000273610.1	0.214924	1.25305	4.08047	0.307084	0.758779	NA
ENSG00000278124.1	0.214924	1.25305	4.08047	0.307084	0.758779	NA
ENSG00000228397.3	1.69499	-1.97901	2.08173	-0.950654	0.34178	NA
ENSG00000218510.8	107.774	-0.0400222	0.241442	-0.165763	0.868344	0.996503
ENSG00000070831.17	2157.2	0.323688	0.174054	1.85969	0.0629288	0.69545
ENSG00000285752.1	3.89413	-0.045676	1.12281	-0.0406802	0.967551	NA
ENSG00000230068.2	0.47451	-2.2262	3.86252	-0.576359	0.564373	NA
ENSG00000271428.1	0.790862	2.06567	2.92262	0.706787	0.479699	NA
ENSG00000162552.15	4.59292	0.297969	1.14135	0.261068	0.79404	NA
ENSG00000285873.1	1.23451	-0.117925	2.09467	-0.0562975	0.955105	NA
ENSG00000234397.3	0.128246	-0.670505	4.08047	-0.16432	0.869479	NA
ENSG00000279625.1	0.171749	1.25305	4.08047	0.307084	0.758779	NA
ENSG00000184677.18	439.598	-0.118411	0.151894	-0.779558	0.435651	0.96398
ENSG00000237200.1	1.10349	-2.23461	2.19758	-1.01685	0.309223	NA
ENSG00000070886.12	0.652813	-1.28851	2.84107	-0.453531	0.650166	NA
ENSG00000133216.16	1556.44	0.0318945	0.146579	0.217592	0.827747	0.994076
ENSG00000227868.6	0.959834	0.233634	2.46124	0.0949255	0.924374	NA
ENSG00000004487.16	1616.25	0.128032	0.128151	0.999069	0.317761	0.934703
ENSG00000240553.1	0.165654	1.25305	4.08047	0.307084	0.758779	NA
ENSG00000266802.1	0.164494	-0.670505	4.08047	-0.16432	0.869479	NA
ENSG00000169641.13	1156.58	0.182024	0.125977	1.4449	0.148485	0.838191
ENSG00000229010.1	0.328989	-1.68825	4.02783	-0.419147	0.675109	NA
ENSG00000252578.1	0.171749	1.25305	4.08047	0.307084	0.758779	NA
ENSG00000179546.4	30.3509	0.22889	0.425948	0.537365	0.591016	0.981821
ENSG00000215381.3	0.171749	1.25305	4.08047	0.307084	0.758779	NA
ENSG00000261326.4	18.7648	0.347082	0.54127	0.641236	0.521369	0.974348
ENSG00000284726.1	1.49143	0.470171	2.33995	0.200932	0.840752	NA
ENSG00000125944.20	1591.7	0.271711	0.123768	2.19532	0.0281404	0.559304
ENSG00000125945.15	326.563	0.476085	0.202666	2.34911	0.0188185	0.493006
ENSG00000249087.7	25.2883	-0.106103	0.435193	-0.243808	0.80738	0.992319
ENSG00000271420.1	8.96189	0.629276	0.819632	0.767754	0.442633	NA
ENSG00000204219.11	202.198	0.340343	0.290295	1.1724	0.241035	0.900716
ENSG00000232482.2	0.171749	1.25305	4.08047	0.307084	0.758779	NA
ENSG00000088280.19	354.33	-0.103166	0.176097	-0.585846	0.557979	0.979722
ENSG00000007968.7	73.3129	-0.355109	0.287021	-1.23722	0.216004	0.885877
ENSG00000235052.1	4.91227	0.341012	1.02226	0.333586	0.738692	NA
ENSG00000117318.9	1033.26	-0.16114	0.223217	-0.7219	0.470356	0.968849
ENSG00000285802.1	3.51476	0.826972	1.29831	0.63696	0.524151	NA
ENSG00000197880.8	2.81396	-0.232352	1.40842	-0.164974	0.868965	NA
ENSG00000142676.14	5197.3	0.141447	0.130248	1.08598	0.277487	0.927435
ENSG00000236810.6	53.383	-0.536356	0.333007	-1.61064	0.107257	0.795719
ENSG00000011007.12	982.044	-0.440992	0.14298	-3.08429	0.00204038	0.163598
ENSG00000057757.10	511.645	-0.105176	0.159106	-0.661045	0.508583	0.971192
ENSG00000011009.11	956.77	-0.0377399	0.140922	-0.267807	0.788848	0.992319
ENSG00000117308.15	1349.42	-0.140987	0.118405	-1.19072	0.233764	0.896139
ENSG00000117305.15	560.885	-0.1028	0.146087	-0.70369	0.481626	0.968849
ENSG00000179163.11	368.307	-0.1943	0.196562	-0.988492	0.322912	0.936436
ENSG00000188822.8	4.41048	0.0465371	1.04859	0.0443808	0.964601	NA
ENSG00000229106.1	0.386674	2.21598	3.74331	0.591984	0.553861	NA
ENSG00000232557.3	0.63268	-2.64154	3.46428	-0.762508	0.445757	NA
ENSG00000189266.13	474.7	-0.076786	0.241512	-0.317938	0.750532	0.992319
ENSG00000188529.15	999.451	0.0812363	0.138263	0.58755	0.556834	0.979423
ENSG00000215905.4	0.128246	-0.670505	4.08047	-0.16432	0.869479	NA
ENSG00000225315.2	1.03007	-3.35339	2.31358	-1.44944	0.147215	NA
ENSG00000142661.19	12.3996	0.830891	0.651965	1.27444	0.202507	NA
ENSG00000142677.4	52.4573	-0.277692	0.343049	-0.809481	0.418238	0.96398
ENSG00000185436.12	127.651	-0.484578	0.321342	-1.50798	0.131559	0.819861
ENSG00000230023.2	2.56157	0.0761734	1.37086	0.0555662	0.955687	NA
ENSG00000232298.2	0.631303	1.67204	2.86228	0.584164	0.55911	NA
ENSG00000158055.15	6.36052	0.615656	0.997837	0.61699	0.537241	NA
ENSG00000001460.18	163.632	-0.137226	0.204275	-0.671771	0.50173	0.970911
ENSG00000001461.17	638.337	0.0448554	0.152434	0.294261	0.768558	0.992319
ENSG00000286061.1	1.36021	-2.60216	2.02756	-1.28339	0.199354	NA
ENSG00000117602.12	280.043	0.0457465	0.197732	0.231356	0.817038	0.993161
ENSG00000264443.1	1.33111	1.96335	2.48135	0.791243	0.428802	NA
ENSG00000184454.7	6.38257	0.187956	0.933511	0.201343	0.84043	NA
ENSG00000133226.17	1527.37	0.10723	0.133118	0.80553	0.420514	0.96398
ENSG00000284699.1	0.716822	1.77717	2.55508	0.695543	0.486715	NA
ENSG00000169504.15	2255.34	0.0798287	0.15483	0.515589	0.606142	0.981821
ENSG00000020633.18	14.6532	0.0407974	0.647043	0.0630521	0.949725	0.997958
ENSG00000229162.1	7.27389	-1.23838	0.821284	-1.50786	0.131591	NA
ENSG00000231953.2	0.256492	-1.37694	4.05641	-0.339447	0.734273	NA
ENSG00000117614.10	308.669	0.0208732	0.17239	0.121081	0.903627	0.996783
ENSG00000284602.1	11.5134	-0.226877	0.695527	-0.326194	0.744277	NA
ENSG00000284657.1	1.57524	-1.00187	1.85869	-0.53902	0.589873	NA
ENSG00000117616.18	161.005	0.276795	0.220465	1.25551	0.209295	0.885368
ENSG00000272432.1	2.10872	1.9708	1.6207	1.21602	0.223978	NA
ENSG00000261349.1	0.331308	2.02654	4.04982	0.500402	0.616792	NA
ENSG00000187010.21	6.87707	0.314111	0.807452	0.389015	0.697265	NA
ENSG00000259984.1	0.59999	0.393473	3.2164	0.122333	0.902635	NA
ENSG00000183726.11	675.14	0.0354116	0.145767	0.242932	0.808058	0.992319
ENSG00000188672.18	10.8728	0.0960055	0.705372	0.136106	0.891737	NA
ENSG00000204178.11	301.668	-0.131284	0.169069	-0.776511	0.437447	0.96398
ENSG00000157978.12	470.839	-0.229725	0.166465	-1.38002	0.16758	0.85406
ENSG00000225643.1	1.37057	0.933167	1.85008	0.504391	0.613986	NA
ENSG00000117643.14	41.7961	0.360784	0.35325	1.02133	0.3071	0.934703
ENSG00000233478.1	0.2939	0.291275	4.08047	0.0713827	0.943093	NA
ENSG00000162430.17	2376.66	0.338524	0.22475	1.50622	0.13201	0.819861
ENSG00000255054.3	0.457235	-2.17527	3.48667	-0.62388	0.532706	NA
ENSG00000228172.5	5.91232	-0.990744	0.947957	-1.04514	0.29596	NA
ENSG00000117640.18	429.989	0.0107713	0.146463	0.0735427	0.941374	0.997958
ENSG00000272478.1	0.15817	-0.670505	4.08047	-0.16432	0.869479	NA
ENSG00000127423.10	90.4456	-0.0590822	0.26544	-0.222582	0.823861	0.994076
ENSG00000236528.1	1.07896	-3.41278	2.55412	-1.33619	0.181488	NA
ENSG00000182749.5	152.011	-0.239812	0.213169	-1.12499	0.260594	0.913348
ENSG00000117632.23	1182.51	-0.221767	0.193611	-1.14543	0.252033	0.908185
ENSG00000158006.14	319.747	-0.0956589	0.213389	-0.448284	0.653948	0.985185
ENSG00000207237.1	0.165654	1.25305	4.08047	0.307084	0.758779	NA
ENSG00000158008.10	5.58786	0.0022697	0.969101	0.00234206	0.998131	NA
ENSG00000158014.15	2.45288	3.84501	1.75051	2.1965	0.0280559	NA
ENSG00000284309.1	0.15817	-0.670505	4.08047	-0.16432	0.869479	NA
ENSG00000158022.6	0.493483	-2.27717	3.80641	-0.598246	0.549675	NA
ENSG00000175087.10	74.2689	-0.234126	0.306475	-0.763932	0.444908	0.966974
ENSG00000197245.6	3.65565	-0.542799	1.22522	-0.44302	0.657751	NA
ENSG00000236782.7	1.21562	-1.33527	2.11452	-0.631476	0.527729	NA
ENSG00000142684.9	365.199	-0.239344	0.196156	-1.22017	0.2224	0.88935
ENSG00000142675.18	285.247	-0.0764073	0.19612	-0.389595	0.696836	0.986937
ENSG00000188782.8	0.328989	-1.68825	4.02783	-0.419147	0.675109	NA
ENSG00000236155.6	6.43153	-0.0277533	0.879204	-0.0315664	0.974818	NA
ENSG00000278572.1	0.165654	1.25305	4.08047	0.307084	0.758779	NA
ENSG00000130695.15	955.903	-0.357063	0.173982	-2.0523	0.0401407	0.630963
ENSG00000270733.1	0.738486	-1.55225	2.69098	-0.576837	0.56405	NA
ENSG00000142669.15	2337.13	0.0298811	0.135121	0.221143	0.824981	0.994076
ENSG00000158062.20	227.267	0.0412234	0.2065	0.19963	0.84177	0.99444
ENSG00000169442.9	0.588019	1.37644	3.25519	0.422847	0.672407	NA
ENSG00000176092.15	66.9788	0.311502	0.299554	1.03989	0.298393	0.934703
ENSG00000176083.17	0.256492	-1.37694	4.05641	-0.339447	0.734273	NA
ENSG00000131914.11	5.15945	-0.397224	0.975421	-0.407234	0.683836	NA
ENSG00000117682.17	564.126	-0.146202	0.140256	-1.04239	0.29723	0.934703
ENSG00000223583.1	0.343499	2.0715	4.04551	0.512049	0.608617	NA
ENSG00000225891.2	3.16789	1.69628	1.24015	1.36781	0.171371	NA
ENSG00000198830.11	4395.6	0.301192	0.113193	2.66086	0.00779408	0.336553
ENSG00000224129.1	0.495573	1.09806	3.14165	0.349518	0.7267	NA
ENSG00000117676.14	633.663	-0.16388	0.178072	-0.920302	0.357415	0.947752
ENSG00000243905.3	0.15817	-0.670505	4.08047	-0.16432	0.869479	NA
ENSG00000260063.1	9.28252	1.17553	0.737778	1.59333	0.111086	NA
ENSG00000117713.20	1507.7	0.252592	0.121191	2.08425	0.0371376	0.620092
ENSG00000060642.10	244.662	0.23101	0.179239	1.28884	0.197454	0.879259
ENSG00000241188.3	0.379419	0.291278	3.80933	0.0764644	0.93905	NA
ENSG00000204160.12	486.047	0.00460872	0.148242	0.0310891	0.975198	0.999291
ENSG00000175793.12	2391.77	0.145997	0.156427	0.933319	0.350655	0.945688
ENSG00000142751.15	345.932	-0.124543	0.164193	-0.758518	0.448141	0.966974
ENSG00000198746.13	142.115	-0.250766	0.227253	-1.10346	0.269827	0.922388
ENSG00000090273.14	1902.62	-0.0639688	0.141057	-0.453497	0.650191	0.985185
ENSG00000131910.5	1.63938	-0.231116	1.82703	-0.126498	0.899338	NA
ENSG00000175707.9	81.4626	0.210954	0.327982	0.643189	0.520102	0.974348
ENSG00000172746.6	0.386674	2.21598	3.74331	0.591984	0.553861	NA
ENSG00000253368.4	195.472	-0.172811	0.219233	-0.788253	0.430549	0.96398
ENSG00000158246.8	151.99	-0.0117479	0.275244	-0.0426816	0.965955	0.99838
ENSG00000090020.11	602.757	0.000139342	0.139809	0.00099666	0.999205	0.999777
ENSG00000214973.3	0.31634	-1.63872	4.03199	-0.40643	0.684427	NA
ENSG00000225159.1	0.665834	-1.19431	2.6094	-0.457695	0.647172	NA
ENSG00000224311.1	0.165654	1.25305	4.08047	0.307084	0.758779	NA
ENSG00000142784.16	596.067	0.242975	0.174456	1.39275	0.163694	0.848222
ENSG00000243659.1	0.171749	1.25305	4.08047	0.307084	0.758779	NA
ENSG00000186501.14	498.899	-0.0706338	0.169488	-0.416749	0.676862	0.985185
ENSG00000206888.1	0.322664	-1.66351	4.01157	-0.414679	0.678377	NA
ENSG00000241547.1	0.979737	1.24312	2.49451	0.498343	0.618243	NA
ENSG00000142765.18	290.686	-0.0118681	0.19038	-0.062339	0.950293	0.997958
ENSG00000142733.17	435.492	0.0931135	0.176952	0.526209	0.598743	0.981821
ENSG00000142748.12	3.72161	0.644065	1.17949	0.546056	0.585027	NA
ENSG00000174950.11	19.0275	0.521313	0.532518	0.978959	0.3276	0.937511
ENSG00000231207.1	0.256492	-1.37694	4.05641	-0.339447	0.734273	NA
ENSG00000181773.7	13.1935	0.507382	0.610704	0.830815	0.406078	NA
ENSG00000158195.11	2601.53	0.0914591	0.113444	0.806208	0.420123	0.96398
ENSG00000241169.1	0.15817	-0.670505	4.08047	-0.16432	0.869479	NA
ENSG00000237429.1	0.128246	-0.670505	4.08047	-0.16432	0.869479	NA
ENSG00000126705.15	742.823	0.383072	0.174979	2.18924	0.0285792	0.561622
ENSG00000000938.13	0.45091	-2.15739	3.16919	-0.680738	0.496038	NA
ENSG00000235912.1	0.128246	-0.670505	4.08047	-0.16432	0.869479	NA
ENSG00000126709.15	2530.75	-0.736913	0.743547	-0.991079	0.321647	0.9351
ENSG00000225886.3	16.033	-0.359052	0.582159	-0.616759	0.537394	0.97681
ENSG00000287244.1	0.810983	-1.69742	2.62312	-0.6471	0.517567	NA
ENSG00000009780.15	71.0177	0.145489	0.290881	0.500166	0.616958	0.981821
ENSG00000231344.1	0.716593	1.79107	2.75432	0.650276	0.515514	NA
ENSG00000117758.14	449.064	-0.533545	0.177457	-3.00662	0.00264171	0.18271
ENSG00000269971.1	0.128246	-0.670505	4.08047	-0.16432	0.869479	NA
ENSG00000270031.1	0.659838	0.156056	3.11379	0.0501176	0.960029	NA
ENSG00000286433.1	0.331308	2.02654	4.04982	0.500402	0.616792	NA
ENSG00000117751.18	447.203	0.0493015	0.157092	0.313839	0.753643	0.992319
ENSG00000252947.1	1.01533	-0.522088	2.40923	-0.216704	0.828439	NA
ENSG00000130775.16	298.826	-0.54248	0.213184	-2.54465	0.0109386	0.383301
ENSG00000117748.10	637.438	-0.17773	0.137569	-1.29193	0.196381	0.877856
ENSG00000130768.15	142.802	-0.235529	0.255959	-0.920183	0.357477	0.947752
ENSG00000227050.1	0.720981	-1.50092	2.73353	-0.549078	0.582952	NA
ENSG00000158156.8	202.018	-0.373801	0.2339	-1.59813	0.110015	0.79987
ENSG00000158161.16	300.73	-0.125794	0.167584	-0.750635	0.452873	0.966974
ENSG00000238231.2	0.337403	2.05006	3.93877	0.520483	0.602727	NA
ENSG00000240750.3	1.05173	-0.874181	2.2372	-0.390747	0.695984	NA
ENSG00000228589.3	9.23882	-0.204862	3.36324	-0.060912	0.951429	NA
ENSG00000169403.12	40.5328	0.0141725	0.364426	0.03889	0.968978	0.998674
ENSG00000126698.11	1696.87	-0.158534	0.136377	-1.16247	0.245046	0.904769
ENSG00000130770.18	610.116	0.147181	0.136522	1.07808	0.280998	0.927632
ENSG00000270605.1	9.11928	0.526593	0.742441	0.709273	0.478155	NA
ENSG00000271398.1	0.165654	1.25305	4.08047	0.307084	0.758779	NA
ENSG00000130766.5	803.358	-0.580177	0.485006	-1.19623	0.231608	0.89313
ENSG00000130772.14	233.38	-0.350465	0.200765	-1.74565	0.080872	0.750174
ENSG00000204138.13	1105.58	-0.0845855	0.124558	-0.679087	0.497083	0.969677
ENSG00000229820.2	0.165654	1.25305	4.08047	0.307084	0.758779	NA
ENSG00000221216.1	0.2939	0.291275	4.08047	0.0713827	0.943093	NA
ENSG00000180198.16	1684.21	-0.0270557	0.144611	-0.187094	0.851587	0.995333
ENSG00000242125.3	302.092	0.223513	0.178716	1.25066	0.21106	0.8854
ENSG00000274266.1	0.803498	-2.98175	2.81928	-1.05763	0.290225	NA
ENSG00000200087.1	6.54745	-1.01502	0.865564	-1.17266	0.24093	NA
ENSG00000231468.2	1.4546	-0.37085	2.13086	-0.174038	0.861836	NA
ENSG00000279443.1	12.1523	0.389631	0.618105	0.630364	0.528456	NA
ENSG00000180098.9	477.569	0.112428	0.16142	0.696498	0.486117	0.968849
ENSG00000197989.14	158.652	-0.45009	0.211378	-2.12931	0.0332283	0.599621
ENSG00000221539.1	3.5214	0.121479	1.1636	0.104399	0.916853	NA
ENSG00000120656.11	310.649	-0.210017	0.166268	-1.26312	0.206545	0.884898
ENSG00000188060.7	29.3353	0.117543	0.416025	0.282539	0.77753	0.992319
ENSG00000229388.1	8.21289	-1.16035	0.78929	-1.47012	0.141529	NA
ENSG00000274978.1	0.550392	-1.00152	3.30903	-0.302663	0.762146	NA
ENSG00000162419.12	197.796	-0.129029	0.204945	-0.629579	0.52897	0.975414
ENSG00000198492.16	1006.45	-0.0238866	0.12531	-0.190621	0.848823	0.995135
ENSG00000116329.11	20.5431	0.30575	0.525804	0.58149	0.56091	0.979835
ENSG00000233427.1	2.65881	-0.311901	1.60926	-0.193816	0.84632	NA
ENSG00000159023.21	461.605	0.0910159	0.167528	0.543289	0.586931	0.98054
ENSG00000277958.1	0.171749	1.25305	4.08047	0.307084	0.758779	NA
ENSG00000253304.2	101.268	0.0751404	0.290931	0.258276	0.796194	0.992319
ENSG00000225750.1	0.128246	-0.670505	4.08047	-0.16432	0.869479	NA
ENSG00000116350.17	685.29	-0.0811001	0.140853	-0.575779	0.564765	0.979835
ENSG00000116353.16	386.435	-0.00781032	0.19446	-0.0401642	0.967962	0.998562
ENSG00000237934.1	1.71822	-0.00181228	1.68475	-0.00107569	0.999142	NA
ENSG00000060656.20	159.832	0.133538	0.206009	0.648213	0.516847	0.973255
ENSG00000228176.1	0.343499	2.0715	4.04551	0.512049	0.608617	NA
ENSG00000284676.1	2.14149	0.326039	1.52728	0.213477	0.830955	NA
ENSG00000162510.6	3.77095	-2.05499	1.27334	-1.61385	0.106559	NA
ENSG00000186056.10	25.2503	-0.49111	0.47595	-1.03185	0.302141	0.934703
ENSG00000162511.8	13.2108	-0.289959	0.658115	-0.44059	0.65951	NA
ENSG00000229607.1	0.494643	-0.720147	3.46025	-0.20812	0.835135	NA
ENSG00000223382.5	16.2013	0.0643598	0.619204	0.10394	0.917217	0.997412
ENSG00000235143.1	0.214924	1.25305	4.08047	0.307084	0.758779	NA
ENSG00000162512.16	2288.91	0.238806	0.122591	1.948	0.0514155	0.668989
ENSG00000266210.2	1.13997	-2.29259	2.36362	-0.969946	0.332073	NA
ENSG00000134644.15	1078.43	0.128698	0.129658	0.992595	0.320907	0.934726
ENSG00000237329.2	0.637399	1.68616	2.85402	0.590801	0.554654	NA
ENSG00000084628.10	1.74943	0.334058	1.61651	0.206653	0.836281	NA
ENSG00000060688.13	740.665	-0.0645191	0.141941	-0.454547	0.649435	0.984893
ENSG00000229447.2	3.17614	-0.555717	1.24992	-0.444602	0.656607	NA
ENSG00000121766.15	392.326	0.0951283	0.152237	0.624868	0.532058	0.976482
ENSG00000121769.8	5.34865	0.761459	0.95211	0.799759	0.423851	NA
ENSG00000168528.12	366.888	-0.0195611	0.184549	-0.105995	0.915587	0.997412
ENSG00000215899.3	0.165654	1.25305	4.08047	0.307084	0.758779	NA
ENSG00000260386.6	0.2939	0.291275	4.08047	0.0713827	0.943093	NA
ENSG00000284543.1	32.0905	0.265696	0.404431	0.656962	0.511205	0.971651
ENSG00000229167.2	4.33527	1.37875	1.09134	1.26335	0.206462	NA
ENSG00000142910.16	967.208	0.0602863	0.136583	0.441388	0.658932	0.985185
ENSG00000121764.11	1.30323	0.312461	1.77116	0.176417	0.859967	NA
ENSG00000162517.13	719.583	-0.0540197	0.150015	-0.360095	0.718776	0.989285
ENSG00000235790.7	2.83829	0.418352	1.23671	0.338279	0.735153	NA
ENSG00000264078.1	0.47451	-2.2262	3.86252	-0.576359	0.564373	NA
ENSG00000084636.18	139.27	0.129911	0.245756	0.528616	0.597072	0.981821
ENSG00000121753.12	253.143	0.00932121	0.181219	0.0514362	0.958978	0.997958
ENSG00000266580.1	0.164494	-0.670505	4.08047	-0.16432	0.869479	NA
ENSG00000254545.1	7.83252	-0.0756142	0.879779	-0.0859469	0.931509	NA
ENSG00000134668.12	519.968	-0.1448	0.211793	-0.683687	0.494173	0.968849
ENSG00000203620.2	0.164494	-0.670505	4.08047	-0.16432	0.869479	NA
ENSG00000269967.1	2.25087	0.530033	1.6862	0.314336	0.753266	NA
ENSG00000184007.21	1495.78	0.153964	0.135394	1.13716	0.255473	0.908638
ENSG00000228634.1	0.880157	-0.349594	2.58838	-0.135063	0.892562	NA
ENSG00000284702.1	3.27217	0.296252	1.35954	0.217905	0.827503	NA
ENSG00000121774.18	2489.71	0.157021	0.12653	1.24098	0.214615	0.88579
ENSG00000203325.3	1.64789	1.54054	1.74033	0.885202	0.376048	NA
ENSG00000121775.18	203.369	-0.18742	0.189138	-0.990918	0.321726	0.9351
ENSG00000276493.1	0.686997	3.06866	3.34729	0.916759	0.359269	NA
ENSG00000025800.14	1686.14	-0.173129	0.128591	-1.34635	0.178188	0.866743
ENSG00000250135.1	3.29098	5.31553	3.89942	1.36316	0.172832	NA
ENSG00000084652.16	1289.82	-0.0839624	0.125722	-0.667841	0.504235	0.970911
ENSG00000160050.14	40.7072	-0.164447	0.407959	-0.403096	0.686877	0.985185
ENSG00000224066.1	1.11928	0.413144	2.58305	0.159944	0.872925	NA
ENSG00000160051.11	57.0421	0.199263	0.335096	0.594646	0.55208	0.978849
ENSG00000222046.2	4.56067	0.0277165	1.00566	0.0275605	0.978013	NA
ENSG00000160055.19	61.4476	0.343701	0.30516	1.1263	0.260039	0.913279
ENSG00000084623.11	2686.55	0.00571199	0.160578	0.0355714	0.971624	0.99918
ENSG00000220785.7	35.1181	0.265867	0.462482	0.574871	0.565378	0.979835
ENSG00000183615.6	6.27562	-0.6684	0.942509	-0.70917	0.478219	NA
ENSG00000182866.17	18.642	0.325178	0.575145	0.565385	0.571812	0.979835
ENSG00000277617.1	0.256492	-1.37694	4.05641	-0.339447	0.734273	NA
ENSG00000252450.1	0.384738	-1.95272	4.00783	-0.487226	0.626098	NA
ENSG00000116478.12	2335.79	0.204298	0.12197	1.67499	0.0939355	0.780349
ENSG00000175130.7	2123.64	0.0944421	0.123422	0.765197	0.444154	0.966974
ENSG00000162526.7	5.06081	0.79088	1.00158	0.789633	0.429742	NA
ENSG00000225828.1	10.579	-0.022568	0.662031	-0.0340891	0.972806	NA
ENSG00000160058.18	724.436	-0.150064	0.137527	-1.09116	0.275203	0.926036
ENSG00000224333.1	0.165654	1.25305	4.08047	0.307084	0.758779	NA
ENSG00000263529.2	0.558094	1.37813	3.31515	0.415707	0.677625	NA
ENSG00000254553.1	8.91338	-3.2135	1.0435	-3.07955	0.00207314	NA
ENSG00000273274.2	14.1867	0.20582	0.615773	0.334245	0.738194	0.991895
ENSG00000160062.15	128.243	-0.0480932	0.226159	-0.212652	0.831599	0.994377
ENSG00000176261.15	179.82	-0.0591133	0.212573	-0.278085	0.780947	0.992319
ENSG00000200591.1	0.164494	-0.670505	4.08047	-0.16432	0.869479	NA
ENSG00000162521.19	939.808	-0.101596	0.127445	-0.797173	0.425351	0.96398
ENSG00000162520.15	227.464	-0.0824037	0.181846	-0.45315	0.65044	0.985185
ENSG00000224409.1	1.97056	0.752417	1.49276	0.504046	0.614229	NA
ENSG00000162522.11	1587.35	0.300332	0.153314	1.95893	0.0501207	0.664969
ENSG00000134684.10	3249.23	-0.173183	0.169927	-1.01916	0.308127	0.934703
ENSG00000116497.18	165.61	0.182327	0.212607	0.857576	0.391127	0.958047
ENSG00000160097.18	6.2936	0.428061	0.950993	0.45012	0.652624	NA
ENSG00000121905.10	5.43174	0.451941	0.991475	0.455827	0.648514	NA
ENSG00000121900.19	367.401	-0.0894669	0.155753	-0.574416	0.565686	0.979835
ENSG00000287691.1	0.500738	-0.719913	3.44388	-0.209041	0.834416	NA
ENSG00000116514.16	433.907	-0.190857	0.178775	-1.06759	0.285707	0.928449
ENSG00000278966.2	2.61472	-0.509457	1.34449	-0.378923	0.704745	NA
ENSG00000217644.5	0.128246	-0.670505	4.08047	-0.16432	0.869479	NA
ENSG00000236065.2	2.59156	-1.06582	1.63056	-0.653653	0.513335	NA
ENSG00000004455.17	2321.51	-0.114876	0.135241	-0.849416	0.39565	0.958943
ENSG00000276645.1	1.47821	-1.69629	2.12647	-0.797701	0.425044	NA
ENSG00000142920.17	37.743	-0.228253	0.393581	-0.57994	0.561955	0.979835
ENSG00000278997.1	2.98095	-0.848268	1.23334	-0.687784	0.491589	NA
ENSG00000116525.14	75.8311	0.205225	0.295709	0.694011	0.487676	0.968849
ENSG00000279179.1	2.98327	-0.188999	1.27388	-0.148364	0.882055	NA
ENSG00000284721.1	6.06514	0.726311	0.896431	0.810225	0.417811	NA
ENSG00000160094.15	310.43	-0.142695	0.168005	-0.84935	0.395687	0.958943
ENSG00000270115.1	2.46636	0.820243	1.34379	0.610393	0.541601	NA
ENSG00000184389.9	0.887412	0.795801	2.55247	0.311777	0.75521	NA
ENSG00000225313.5	38.5314	-0.31572	0.369597	-0.854229	0.392978	0.958702
ENSG00000134686.18	2022.93	-0.138285	0.171044	-0.808478	0.418816	0.96398
ENSG00000284154.1	0.494643	-0.720147	3.46025	-0.20812	0.835135	NA
ENSG00000222112.1	3.2826	0.147476	1.33613	0.110376	0.912111	NA
ENSG00000233246.1	1.69938	-0.478437	1.81938	-0.262967	0.792576	NA
ENSG00000121903.14	68.0376	-0.089985	0.29781	-0.302156	0.762533	0.992319
ENSG00000235907.2	0.214924	1.25305	4.08047	0.307084	0.758779	NA
ENSG00000121904.17	3.29075	0.14535	1.22069	0.119072	0.905218	NA
ENSG00000201148.1	0.286416	-1.51223	4.04325	-0.374014	0.708394	NA
ENSG00000163866.9	400.954	0.011185	0.190837	0.0586104	0.953262	0.997958
ENSG00000189280.3	7.67671	-1.02636	0.807496	-1.27105	0.203713	NA
ENSG00000189433.7	0.952579	-0.785305	2.29135	-0.342726	0.731804	NA
ENSG00000188910.8	296.121	-0.272206	0.230169	-1.18263	0.236954	0.897885
ENSG00000187513.9	0.655132	1.65338	3.11505	0.530773	0.595576	NA
ENSG00000116544.12	5.52405	-0.0653334	1.03167	-0.063328	0.949505	NA
ENSG00000284773.1	14.5294	-0.215205	0.584714	-0.368052	0.712834	0.98806
ENSG00000241014.2	5.78671	0.180927	1.05752	0.171086	0.864156	NA
ENSG00000271741.1	32.0183	-0.24306	0.471985	-0.514973	0.606572	0.981821
ENSG00000243749.1	85.9777	-0.147277	0.269003	-0.547492	0.584041	0.979835
ENSG00000163867.17	126.703	0.171524	0.231867	0.739751	0.459451	0.968108
ENSG00000197056.11	179.406	0.0352149	0.200578	0.175567	0.860634	0.996079
ENSG00000284640.1	4.20304	-0.932857	1.07017	-0.871694	0.383375	NA
ENSG00000116560.11	3580.98	0.191245	0.158241	1.20857	0.22683	0.891692
ENSG00000146463.12	584.31	0.236098	0.159224	1.4828	0.138127	0.827128
ENSG00000229994.1	0.673089	0.389721	2.62231	0.148617	0.881856	NA
ENSG00000227409.1	0.214924	1.25305	4.08047	0.307084	0.758779	NA
ENSG00000278702.1	1.25958	-0.137762	2.27121	-0.0606556	0.951633	NA
ENSG00000142687.18	1111.4	-0.11707	0.139377	-0.839952	0.400935	0.959589
ENSG00000236274.1	0.15817	-0.670505	4.08047	-0.16432	0.869479	NA
ENSG00000020129.16	726.833	-0.189577	0.17838	-1.06277	0.287885	0.929126
ENSG00000239636.1	1.00577	-1.99898	2.72295	-0.734123	0.462874	NA
ENSG00000116819.8	28.0334	-0.302825	0.463705	-0.653054	0.513722	0.972912
ENSG00000126067.12	1835.12	-0.213295	0.13976	-1.52615	0.126972	0.819467
ENSG00000142686.8	183.749	0.164495	0.211327	0.778392	0.436338	0.96398
ENSG00000092853.14	254.1	0.126932	0.175036	0.725179	0.468342	0.968849
ENSG00000134698.11	158.28	0.190311	0.212465	0.895725	0.3704	0.951816
ENSG00000092847.12	665.66	-0.127855	0.143186	-0.892929	0.371895	0.95208
ENSG00000271164.1	0.328989	-1.68825	4.02783	-0.419147	0.675109	NA
ENSG00000286899.1	1.27723	-0.427745	2.0269	-0.211035	0.83286	NA
ENSG00000126070.20	265.263	-0.119396	0.194255	-0.614638	0.538794	0.97681
ENSG00000271554.1	0.329919	0.291276	4.01352	0.0725737	0.942145	NA
ENSG00000092850.12	2.62165	-0.44796	1.30369	-0.34361	0.73114	NA
ENSG00000116863.11	311.322	-0.391618	0.201915	-1.93952	0.0524381	0.671819
ENSG00000171812.13	15.5993	-0.177561	0.555037	-0.319909	0.749038	0.992319
ENSG00000054116.12	629.132	-0.132592	0.145042	-0.914164	0.36063	0.9483
ENSG00000116871.15	1863.06	-0.114714	0.136942	-0.837683	0.402209	0.959685
ENSG00000264592.2	0.887083	-0.147329	2.55356	-0.0576955	0.953991	NA
ENSG00000054118.15	2059.77	0.113285	0.144239	0.785398	0.43222	0.96398
ENSG00000231849.1	0.429849	2.35405	4.02122	0.585408	0.558273	NA
ENSG00000214193.11	216.088	0.343291	0.222622	1.54204	0.123065	0.813895
ENSG00000142694.6	58.0967	0.0352841	0.310509	0.113633	0.909529	0.997067
ENSG00000286379.1	4.98498	1.39814	0.988475	1.41444	0.157232	NA
ENSG00000196182.10	583.472	-0.0631023	0.1692	-0.372945	0.709189	0.987846
ENSG00000181817.6	366.707	-0.302819	0.201473	-1.50303	0.132831	0.821666
ENSG00000116885.18	92.9817	-0.0616074	0.256661	-0.240034	0.810304	0.992319
ENSG00000201448.1	0.644773	2.94055	3.43961	0.854906	0.392603	NA
ENSG00000116898.12	975.055	0.0815637	0.135766	0.600768	0.547994	0.97785
ENSG00000119535.17	3.14129	-0.607456	1.24135	-0.489353	0.624592	NA
ENSG00000284705.1	1.05158	-0.59269	2.41297	-0.245627	0.805971	NA
ENSG00000284650.1	4.70161	-0.191235	0.985097	-0.194128	0.846076	NA
ENSG00000223944.2	4.37469	1.10493	1.16793	0.946058	0.344119	NA
ENSG00000233621.2	69.0052	-0.185515	0.275915	-0.672363	0.501353	0.970911
ENSG00000163874.11	178.637	0.156181	0.276535	0.56478	0.572223	0.979835
ENSG00000163875.15	484.726	-0.169738	0.156093	-1.08742	0.276852	0.9264
ENSG00000263675.1	0.256492	-1.37694	4.05641	-0.339447	0.734273	NA
ENSG00000163877.11	282.534	-0.174679	0.170056	-1.02718	0.304334	0.934703
ENSG00000232273.1	0.831588	0.739911	2.85883	0.258816	0.795777	NA
ENSG00000237749.4	6.28007	-0.725896	0.890248	-0.815386	0.414851	NA
ENSG00000163879.11	19.1938	-0.445218	0.510057	-0.872877	0.38273	0.954755
ENSG00000134697.13	420.967	-0.0589399	0.17385	-0.339028	0.734589	0.991394
ENSG00000284748.1	0.981801	-2.03542	2.50382	-0.812927	0.41626	NA
ENSG00000169218.14	0.512983	-2.36517	3.73666	-0.632964	0.526757	NA
ENSG00000116922.14	170.047	-0.139143	0.220923	-0.629828	0.528807	0.975414
ENSG00000134690.11	761.087	-0.0249537	0.144189	-0.173062	0.862602	0.996177
ENSG00000183317.17	141.612	-0.121405	0.270831	-0.448268	0.65396	0.985185
ENSG00000185090.14	280.877	-0.00875884	0.177868	-0.0492435	0.960725	0.997958
ENSG00000196449.4	307.903	-0.564882	0.181547	-3.11149	0.00186144	0.155359
ENSG00000197982.14	328.243	-0.159375	0.186456	-0.854759	0.392684	0.958702
ENSG00000188786.10	362.075	-0.0831925	0.15418	-0.539581	0.589486	0.981821
ENSG00000204084.13	198.175	-0.217675	0.201368	-1.08099	0.279704	0.927446
ENSG00000277168.1	0.165654	1.25305	4.08047	0.307084	0.758779	NA
ENSG00000183431.12	942.403	0.112143	0.126999	0.883022	0.377225	0.952407
ENSG00000212541.1	0.953037	-0.850253	2.49051	-0.341397	0.732805	NA
ENSG00000183386.10	163.794	-0.17062	0.224435	-0.760218	0.447124	0.966974
ENSG00000183520.12	308.838	-0.0308056	0.222831	-0.138247	0.890046	0.996551
ENSG00000185668.8	1.95781	0.335579	1.57929	0.212487	0.831727	NA
ENSG00000224592.5	0.329919	0.291276	4.01352	0.0725737	0.942145	NA
ENSG00000286552.1	0.986335	0.558384	2.44204	0.228655	0.819137	NA
ENSG00000238063.3	0.214924	1.25305	4.08047	0.307084	0.758779	NA
ENSG00000215895.4	0.171749	1.25305	4.08047	0.307084	0.758779	NA
ENSG00000116954.8	491.401	-0.157978	0.148139	-1.06642	0.286234	0.928449
ENSG00000273637.1	1.14174	3.78188	2.49108	1.51817	0.128972	NA
ENSG00000228436.3	16.1432	-0.350994	0.560327	-0.62641	0.531046	0.97607
ENSG00000214114.9	289.075	0.176886	0.205414	0.861122	0.389171	0.957305
ENSG00000274944.4	24.2043	-0.567451	1.48486	-0.382157	0.702345	0.987574
ENSG00000131233.10	3.03503	2.60556	1.59492	1.63366	0.10233	NA
ENSG00000158315.11	25.7593	0.162237	0.455478	0.356191	0.721697	0.990127
ENSG00000174574.16	624.449	-0.345018	0.163549	-2.10957	0.0348951	0.611858
ENSG00000168653.11	1155.3	0.012552	0.131109	0.0957371	0.923729	0.997443
ENSG00000127603.28	3194.95	0.222973	0.146024	1.52696	0.126771	0.818856
ENSG00000222378.1	0.322664	-1.66351	4.01157	-0.414679	0.678377	NA
ENSG00000287422.1	0.909304	-1.9192	2.3223	-0.826423	0.408564	NA
ENSG00000226438.1	0.47451	-2.2262	3.86252	-0.576359	0.564373	NA
ENSG00000217897.2	0.164494	-0.670505	4.08047	-0.16432	0.869479	NA
ENSG00000183682.8	13.2487	0.334298	0.617785	0.541123	0.588423	NA
ENSG00000237624.1	0.128246	-0.670505	4.08047	-0.16432	0.869479	NA
ENSG00000243970.3	23.144	0.357973	0.496288	0.721301	0.470724	0.968849
ENSG00000090621.14	2730.08	0.0803943	0.172745	0.465392	0.641651	0.983747
ENSG00000228060.3	7.20613	-0.399621	0.805928	-0.495852	0.619999	NA
ENSG00000201457.1	1.45425	4.14072	2.12881	1.94509	0.0517646	NA
ENSG00000163909.8	79.1338	0.0376753	0.28153	0.133823	0.893542	0.996783
ENSG00000116981.3	0.459554	1.07082	3.54632	0.301954	0.762687	NA
ENSG00000116983.13	106.168	0.261085	0.288201	0.905911	0.364983	0.949423
ENSG00000084072.17	448.41	-0.0694542	0.146901	-0.472795	0.636359	0.983071
ENSG00000116985.12	55.5814	0.148118	0.360891	0.410422	0.681497	0.985185
ENSG00000198754.5	0.640164	-1.26039	3.14974	-0.400157	0.689041	NA
ENSG00000285905.1	2.17374	1.2673	1.56445	0.810065	0.417903	NA
ENSG00000261798.1	0.875221	0.769757	2.56238	0.300407	0.763867	NA
ENSG00000284719.1	5.87028	-0.105143	0.901169	-0.116674	0.907118	NA
ENSG00000284678.1	0.988271	3.56672	2.62616	1.35815	0.174416	NA
ENSG00000043514.17	154.235	0.0266385	0.206509	0.128994	0.897362	0.996783
ENSG00000116990.11	35.7499	-0.187431	0.396928	-0.472203	0.636782	0.983071
ENSG00000236546.1	0.420986	-2.06993	3.59148	-0.576346	0.564382	NA
ENSG00000168389.17	41.6961	-0.169905	0.388697	-0.437113	0.662029	0.985185
ENSG00000228477.1	0.214924	1.25305	4.08047	0.307084	0.758779	NA
ENSG00000131236.17	3334.58	0.0358981	0.126799	0.28311	0.777092	0.992319
ENSG00000131238.17	1696.64	-0.0134915	0.126889	-0.106325	0.915325	0.997412
ENSG00000117000.9	180.987	0.0823841	0.228966	0.359809	0.71899	0.989285
ENSG00000207508.1	0.128246	-0.670505	4.08047	-0.16432	0.869479	NA
ENSG00000188800.6	0.128246	-0.670505	4.08047	-0.16432	0.869479	NA
ENSG00000259943.1	29.5977	0.386137	0.471788	0.818454	0.413098	0.96373
ENSG00000084073.9	524.591	0.186709	0.15852	1.17782	0.238867	0.900184
ENSG00000231296.1	0.31634	-1.63872	4.03199	-0.40643	0.684427	NA
ENSG00000049089.15	16.2886	-0.0169639	0.647625	-0.026194	0.979103	0.999291
ENSG00000084070.12	442.273	0.0514199	0.161419	0.318549	0.750069	0.992319
ENSG00000284677.1	0.128246	-0.670505	4.08047	-0.16432	0.869479	NA
ENSG00000187801.15	56.9653	0.118981	0.337247	0.352801	0.724238	0.990344
ENSG00000260920.2	32.693	-0.14495	0.462547	-0.313374	0.753996	0.992319
ENSG00000279667.1	1.34008	0.381014	1.85451	0.205452	0.837219	NA
ENSG00000187815.10	58.5374	0.0464297	0.308928	0.150293	0.880534	0.996551
ENSG00000238287.1	4.27725	-0.5216	1.04383	-0.499696	0.617289	NA
ENSG00000164002.11	145.42	0.162526	0.22232	0.731045	0.464752	0.968441
ENSG00000227278.1	0.716822	1.77717	2.55508	0.695543	0.486715	NA
ENSG00000238186.1	3.41157	-0.00363133	1.16645	-0.00311314	0.997516	NA
ENSG00000117010.17	18.2076	-0.299098	0.546401	-0.547396	0.584107	0.979835
ENSG00000286838.1	0.128246	-0.670505	4.08047	-0.16432	0.869479	NA
ENSG00000117016.10	117.127	0.327968	0.228509	1.43525	0.151216	0.838191
ENSG00000287743.1	0.643165	0.51087	2.87418	0.177745	0.858924	NA
ENSG00000237899.1	0.328989	-1.68825	4.02783	-0.419147	0.675109	NA
ENSG00000272145.1	15.8629	0.00128899	0.545932	0.00236107	0.998116	0.999742
ENSG00000066136.20	459.848	-0.186521	0.168542	-1.10668	0.268434	0.92134
ENSG00000198974.3	0.171749	1.25305	4.08047	0.307084	0.758779	NA
ENSG00000207962.1	0.165654	1.25305	4.08047	0.307084	0.758779	NA
ENSG00000117013.17	3.96229	0.0342863	1.05298	0.0325612	0.974024	NA
ENSG00000264582.2	0.45207	-0.554532	3.23891	-0.171209	0.864059	NA
ENSG00000179862.7	37.3536	-0.326841	0.458484	-0.712872	0.475925	0.968849
ENSG00000286668.1	4.76202	0.620764	0.987013	0.628932	0.529394	NA
ENSG00000171793.16	860.949	-0.0805116	0.162901	-0.494237	0.621139	0.981821
ENSG00000281207.1	13.6253	0.114085	0.627898	0.181694	0.855823	NA
ENSG00000171790.15	10.5441	0.0107351	0.683935	0.0156961	0.987477	NA
ENSG00000010803.16	476.809	-0.126418	0.146399	-0.863517	0.387853	0.957191
ENSG00000215893.3	0.15817	-0.670505	4.08047	-0.16432	0.869479	NA
ENSG00000287400.1	13.8488	0.469296	0.624493	0.751483	0.452362	NA
ENSG00000235358.2	1.16912	0.657067	2.11883	0.310109	0.756478	NA
ENSG00000286640.1	0.323824	0.291276	4.04191	0.0720638	0.942551	NA
ENSG00000204060.7	30.9289	0.582525	0.416485	1.39867	0.161912	0.848222
ENSG00000229901.1	0.328989	-1.68825	4.02783	-0.419147	0.675109	NA
ENSG00000127129.10	28.2146	-2.06551	1.26971	-1.62675	0.10379	0.795445
ENSG00000127124.16	130.947	-0.0630523	0.237195	-0.265824	0.790374	0.992319
ENSG00000230638.4	0.758837	0.365279	2.97195	0.122909	0.902179	NA
ENSG00000287587.1	0.558423	2.75485	3.23844	0.850674	0.394951	NA
ENSG00000198815.9	615.23	-0.0343716	0.1465	-0.234619	0.814505	0.992319
ENSG00000227527.2	2.24268	-0.366842	1.53329	-0.239252	0.81091	NA
ENSG00000177181.15	13.909	-0.446694	0.654458	-0.68254	0.494898	0.968849
ENSG00000066185.13	16.6322	-0.0433942	0.56767	-0.0764427	0.939067	0.997958
ENSG00000127125.9	455.047	-0.0593107	0.151598	-0.391235	0.695623	0.986927
ENSG00000186409.17	30.7488	0.174945	0.402505	0.434641	0.663823	0.985185
ENSG00000236876.3	0.487159	-2.2573	3.40998	-0.661969	0.507991	NA
ENSG00000171960.11	341.696	-0.0549307	0.184275	-0.298091	0.765634	0.992319
ENSG00000285728.2	22.8398	0.160049	0.504227	0.317414	0.750929	0.992319
ENSG00000234917.2	2.01673	-0.830314	1.5789	-0.525881	0.598971	NA
ENSG00000065978.19	6289.74	-0.0934134	0.168443	-0.55457	0.579189	0.979835
ENSG00000117385.16	510.053	-0.129485	0.22452	-0.576721	0.564128	0.979835
ENSG00000164008.16	61.5287	-0.0153826	0.307912	-0.0499579	0.960156	0.997958
ENSG00000283580.3	26.0597	-0.520417	0.511951	-1.01654	0.309373	0.934703
ENSG00000228452.1	0.679742	1.69738	3.07779	0.551495	0.581294	NA
ENSG00000274386.5	14.1823	-0.472476	0.59678	-0.791709	0.42853	0.96398
ENSG00000177868.12	63.2123	-0.535372	0.303702	-1.76282	0.0779304	0.742521
ENSG00000164010.15	154.931	0.103949	0.214624	0.48433	0.628151	0.981821
ENSG00000228192.8	29.6568	-0.278428	0.423686	-0.657157	0.51108	0.971651
ENSG00000164011.18	79.0624	-0.18882	0.273846	-0.689513	0.4905	0.968849
ENSG00000117394.23	3198.14	-0.124667	0.127626	-0.976817	0.32866	0.937621
ENSG00000284138.1	0.825164	-0.249378	2.42237	-0.102948	0.918004	NA
ENSG00000227533.6	29.1697	-0.0164555	0.403953	-0.0407363	0.967506	0.99838
ENSG00000283973.2	2.44451	-0.273446	1.48535	-0.184095	0.853939	NA
ENSG00000207256.1	0.429849	2.35405	4.02122	0.585408	0.558273	NA
ENSG00000186973.11	0.171749	1.25305	4.08047	0.307084	0.758779	NA
ENSG00000117395.12	1149.72	-0.0647738	0.131111	-0.494039	0.621279	0.981821
ENSG00000243710.7	6.725	0.311553	0.900474	0.345988	0.729352	NA
ENSG00000199240.1	0.214924	1.25305	4.08047	0.307084	0.758779	NA
ENSG00000179178.11	12.0031	-0.840837	0.704556	-1.19343	0.232702	NA
ENSG00000253313.6	41.3043	0.404136	0.374511	1.0791	0.280542	0.927632
ENSG00000066056.14	1.37057	0.933167	1.85008	0.504391	0.613986	NA
ENSG00000117400.18	10.7561	-0.477185	0.661667	-0.721186	0.470795	NA
ENSG00000287113.1	0.343499	2.0715	4.04551	0.512049	0.608617	NA
ENSG00000234694.1	11.8936	0.47626	0.67399	0.706628	0.479797	NA
ENSG00000117399.14	2013.16	0.149867	0.164207	0.912672	0.361415	0.9483
ENSG00000066322.15	1145.57	-0.150118	0.136785	-1.09748	0.272432	0.923267
ENSG00000159479.17	472.892	-0.172367	0.153124	-1.12567	0.260305	0.913279
ENSG00000229431.1	3.663	0.279849	1.17954	0.237254	0.81246	NA
ENSG00000198198.17	502.361	0.153626	0.161829	0.949313	0.342461	0.942916
ENSG00000178922.16	284.801	-0.308199	0.213746	-1.4419	0.149332	0.838191
ENSG00000229348.1	0.601598	2.84677	3.15576	0.90209	0.367009	NA
ENSG00000142949.17	4961.9	0.0079645	0.13538	0.0588306	0.953087	0.997958
ENSG00000066135.13	837.676	0.096341	0.133713	0.720506	0.471213	0.968849
ENSG00000236200.6	23.5216	0.748802	0.46104	1.62416	0.104342	0.795445
ENSG00000126091.20	126.035	0.00204052	0.24272	0.00840688	0.993292	0.999291
ENSG00000229444.1	1.21124	0.613862	1.95333	0.314264	0.753321	NA
ENSG00000233674.2	0.716264	0.511936	2.77836	0.184259	0.853811	NA
ENSG00000117407.17	66.4714	-0.17486	0.303979	-0.575236	0.565132	0.979835
ENSG00000237950.3	8.56039	0.521358	0.768543	0.678373	0.497535	NA
ENSG00000288573.1	6.08243	0.407735	0.869974	0.468675	0.639302	NA
ENSG00000117408.11	469.241	-0.112733	0.163746	-0.688463	0.491161	0.968849
ENSG00000285649.1	2.31502	-1.79286	1.58825	-1.12882	0.258972	NA
ENSG00000132768.14	543.718	-0.103239	0.168892	-0.611273	0.541019	0.97681
ENSG00000117410.14	659.884	-0.436198	0.176738	-2.46805	0.013585	0.425783
ENSG00000117411.16	709.884	0.057883	0.245069	0.236191	0.813284	0.992319
ENSG00000159214.13	58.5712	-0.0953756	0.295239	-0.323046	0.746661	0.992319
ENSG00000196517.12	199.434	-0.056703	0.257474	-0.220228	0.825693	0.994076
ENSG00000230615.7	71.2131	-0.139515	0.287521	-0.485234	0.62751	0.981821
ENSG00000227163.2	4.23134	1.32122	1.18634	1.11369	0.265412	NA
ENSG00000271647.1	1.32757	-1.15673	2.46175	-0.469879	0.638441	NA
ENSG00000171872.5	4.06903	-0.650132	1.08804	-0.597525	0.550157	NA
ENSG00000283039.1	0.299995	0.291275	4.08047	0.0713827	0.943093	NA
ENSG00000226804.4	0.323824	0.291276	4.04191	0.0720638	0.942551	NA
ENSG00000178028.14	141.83	0.386531	0.218165	1.77173	0.0764386	0.735437
ENSG00000117419.16	820.382	-0.0913798	0.162585	-0.562042	0.574088	0.979835
ENSG00000233602.1	0.817078	-1.69732	2.61698	-0.648579	0.51661	NA
ENSG00000187147.18	590.168	-0.124174	0.154593	-0.803229	0.421843	0.96398
ENSG00000126106.14	137.894	-0.157574	0.221807	-0.710414	0.477448	0.968849
ENSG00000198520.12	10.1111	-0.294094	0.761353	-0.386279	0.69929	NA
ENSG00000199377.1	0.171749	1.25305	4.08047	0.307084	0.758779	NA
ENSG00000200169.1	1.1476	-1.00491	2.19407	-0.458009	0.646946	NA
ENSG00000142945.13	831.086	0.104674	0.168851	0.619916	0.535313	0.97681
ENSG00000225721.5	3.25938	0.235082	1.21543	0.193414	0.846635	NA
ENSG00000142937.12	8929.71	0.0397358	0.112242	0.354018	0.723326	0.990344
ENSG00000200913.1	1.47659	-1.5255	1.88004	-0.811415	0.417127	NA
ENSG00000202031.1	0.128246	-0.670505	4.08047	-0.16432	0.869479	NA
ENSG00000234093.3	0.171749	1.25305	4.08047	0.307084	0.758779	NA
ENSG00000142959.5	7.48098	0.184341	0.788246	0.233862	0.815092	NA
ENSG00000173846.13	106.24	-0.625214	0.255186	-2.45003	0.0142844	0.431121
ENSG00000188396.3	1.43193	0.374127	1.85215	0.201997	0.839919	NA
ENSG00000222009.8	7.72558	0.181915	0.778258	0.233747	0.815182	NA
ENSG00000117425.14	4.45537	0.455665	1.01397	0.449389	0.653151	NA
ENSG00000226499.1	0.329919	0.291276	4.01352	0.0725737	0.942145	NA
ENSG00000070785.17	276.755	-0.00644679	0.177101	-0.0364017	0.970962	0.998912
ENSG00000232369.1	2.03446	-0.872512	1.47193	-0.592766	0.553338	NA
ENSG00000268949.1	5.70413	-0.0803295	0.936911	-0.0857386	0.931674	NA
ENSG00000126107.15	816.213	-0.149694	0.180991	-0.827079	0.408192	0.961976
ENSG00000126088.14	966.602	-0.111952	0.144497	-0.774775	0.438473	0.964201
ENSG00000162415.7	83.4587	0.0969327	0.255011	0.380112	0.703862	0.987574
ENSG00000281912.1	3.4931	0.402331	1.13689	0.353888	0.723423	NA
ENSG00000186603.6	147.321	0.328324	0.23072	1.42304	0.154724	0.841738
ENSG00000132781.18	142.99	-0.21107	0.239236	-0.882265	0.377634	0.952407
ENSG00000288208.1	0.496962	2.60729	3.78269	0.68927	0.490654	NA
ENSG00000132773.12	173.849	-0.428632	0.2172	-1.97344	0.0484449	0.660521
ENSG00000070759.17	53.257	0.0348196	0.330707	0.105288	0.916147	0.997412
ENSG00000280670.3	37.0048	-0.0911699	0.37961	-0.240167	0.810201	0.992319
ENSG00000132763.15	247.084	-0.102189	0.245996	-0.41541	0.677842	0.985185
ENSG00000117450.14	3980.26	0.165582	0.132769	1.24715	0.212344	0.8854
ENSG00000234379.1	0.171749	1.25305	4.08047	0.307084	0.758779	NA
ENSG00000117448.13	403.92	-0.152623	0.151137	-1.00984	0.312574	0.934703
ENSG00000132780.17	1021.87	0.198461	0.142443	1.39326	0.16354	0.848222
ENSG00000159588.15	5.04579	1.03548	0.971687	1.06565	0.286582	NA
ENSG00000159592.11	949.657	0.01581	0.135422	0.116747	0.907061	0.997067
ENSG00000225447.1	1.28505	0.945278	2.01739	0.468566	0.63938	NA
ENSG00000234329.1	1.57823	0.555345	1.74006	0.319153	0.749611	NA
ENSG00000159596.7	224.694	0.206261	0.190613	1.08209	0.279213	0.927435
ENSG00000197429.11	160.47	0.174635	0.210151	0.830996	0.405976	0.961711
ENSG00000230896.1	5.65926	0.16727	0.913466	0.183115	0.854707	NA
ENSG00000086015.22	1599.37	0.0350709	0.157567	0.222578	0.823864	0.994076
ENSG00000117461.15	281.055	0.413105	0.294045	1.40491	0.160049	0.848222
ENSG00000278139.1	9.72033	1.4737	2.32616	0.633533	0.526386	NA
ENSG00000226957.1	0.323824	0.291276	4.04191	0.0720638	0.942551	NA
ENSG00000227857.2	3.55943	0.101823	1.32575	0.0768045	0.938779	NA
ENSG00000117472.10	70.6842	0.0809047	0.3161	0.255947	0.797992	0.992319
ENSG00000085998.14	808.896	-0.261175	0.173297	-1.5071	0.131786	0.819861
ENSG00000171357.6	3.9547	0.880378	1.17179	0.751312	0.452465	NA
ENSG00000085999.13	242.962	-0.0101739	0.21349	-0.0476551	0.961991	0.998067
ENSG00000132128.16	844.801	0.0470473	0.151513	0.310518	0.756167	0.992319
ENSG00000173660.12	1202.77	0.036353	0.129544	0.280624	0.778999	0.992319
ENSG00000117481.10	333.939	-0.282392	0.18674	-1.51222	0.130479	0.819861
ENSG00000117480.16	144.601	0.0107222	0.212779	0.0503911	0.959811	0.997958
ENSG00000232022.7	23.6766	-0.142601	0.4942	-0.288549	0.772926	0.992319
ENSG00000224863.3	4.61401	0.0739305	1.06835	0.0692008	0.94483	NA
ENSG00000197587.11	118.928	0.673761	0.256822	2.62345	0.00870433	0.344913
ENSG00000269956.2	2.19092	0.208532	1.47127	0.141736	0.887288	NA
ENSG00000162456.9	0.171749	1.25305	4.08047	0.307084	0.758779	NA
ENSG00000079277.21	219.678	-0.0904373	0.237781	-0.380338	0.703695	0.987574
ENSG00000142961.14	74.2456	-0.106633	0.292845	-0.364126	0.715764	0.988792
ENSG00000123472.12	537.955	0.0185725	0.16421	0.113102	0.90995	0.997067
ENSG00000186118.9	1.07496	-1.10881	2.1785	-0.508981	0.610766	NA
ENSG00000228237.5	0.31634	-1.63872	4.03199	-0.40643	0.684427	NA
ENSG00000159658.12	1383.25	0.0567095	0.182594	0.310577	0.756122	0.992319
ENSG00000142973.14	1.80081	0.834251	2.19833	0.379492	0.704322	NA
ENSG00000187048.13	0.988271	3.56672	2.62616	1.35815	0.174416	NA
ENSG00000186377.8	39.3681	-0.447845	0.394979	-1.13385	0.256859	0.909923
ENSG00000186160.5	0.128246	-0.670505	4.08047	-0.16432	0.869479	NA
ENSG00000225506.2	22.8757	-0.0565397	0.479471	-0.117921	0.90613	0.997067
ENSG00000162365.12	2.05829	1.33061	1.5088	0.881899	0.377831	NA
ENSG00000224805.2	1.43424	-1.49936	1.89005	-0.79329	0.427609	NA
ENSG00000162366.8	4.42032	-2.82399	1.33079	-2.12204	0.0338346	NA
ENSG00000162367.11	3.14932	0.320924	1.2623	0.254237	0.799313	NA
ENSG00000123473.15	307.34	0.101936	0.17544	0.581029	0.561221	0.979835
ENSG00000162368.13	835.508	0.0990234	0.133969	0.739149	0.459817	0.968108
ENSG00000225762.1	17.2	0.912493	0.593514	1.53744	0.124185	0.814383
ENSG00000186790.6	0.164494	-0.670505	4.08047	-0.16432	0.869479	NA
ENSG00000237424.1	19.7824	-0.065472	0.518139	-0.12636	0.899447	0.996783
ENSG00000186564.5	18.3333	0.682076	0.622932	1.09495	0.273541	0.924183
ENSG00000227883.1	0.171749	1.25305	4.08047	0.307084	0.758779	NA
ENSG00000269113.4	12.2551	-0.117276	0.657982	-0.178236	0.858538	NA
ENSG00000225028.1	0.328989	-1.68825	4.02783	-0.419147	0.675109	NA
ENSG00000242267.6	0.128246	-0.670505	4.08047	-0.16432	0.869479	NA
ENSG00000279096.2	2.41675	-1.21255	1.43946	-0.842358	0.399587	NA
ENSG00000223720.2	0.128246	-0.670505	4.08047	-0.16432	0.869479	NA
ENSG00000117834.12	1.46063	-0.907522	1.93909	-0.468013	0.639775	NA
ENSG00000132122.12	83.1491	0.305787	0.274573	1.11368	0.265415	0.916518
ENSG00000224986.2	0.214924	1.25305	4.08047	0.307084	0.758779	NA
ENSG00000235105.1	0.256492	-1.37694	4.05641	-0.339447	0.734273	NA
ENSG00000186094.17	0.804429	-1.67654	2.91953	-0.57425	0.565799	NA
ENSG00000279324.1	5.95437	-0.353931	0.960161	-0.368616	0.712414	NA
ENSG00000233595.2	0.164494	-0.670505	4.08047	-0.16432	0.869479	NA
ENSG00000162374.17	0.379419	0.291278	3.80933	0.0764644	0.93905	NA
ENSG00000230828.1	0.715662	0.24467	2.77809	0.0880714	0.92982	NA
ENSG00000284696.2	0.343499	2.0715	4.04551	0.512049	0.608617	NA
ENSG00000142700.12	0.330148	0.291276	4.01247	0.0725928	0.94213	NA
ENSG00000185104.20	602.046	-0.0302593	0.142476	-0.212382	0.831809	0.994377
ENSG00000225767.1	1.94626	-0.856676	1.99663	-0.42906	0.667879	NA
ENSG00000207194.1	0.15817	-0.670505	4.08047	-0.16432	0.869479	NA
ENSG00000230585.2	0.286416	-1.51223	4.04325	-0.374014	0.708394	NA
ENSG00000123080.12	290.724	0.599602	0.165365	3.62594	0.000287912	0.045956
ENSG00000203356.2	19.9672	0.0802775	0.510898	0.15713	0.875142	0.996551
ENSG00000123091.5	819.491	-0.0463526	0.167	-0.277561	0.78135	0.992319
ENSG00000233406.5	0.286416	-1.51223	4.04325	-0.374014	0.708394	NA
ENSG00000236434.2	0.74597	-0.304436	2.6935	-0.113026	0.91001	NA
ENSG00000085831.15	245.921	-0.0849987	0.188674	-0.450505	0.652346	0.985185
ENSG00000261664.5	0.722141	-0.202786	2.74367	-0.0739106	0.941081	NA
ENSG00000085832.17	538.554	0.0393184	0.155159	0.253406	0.799954	0.992319
ENSG00000232027.2	0.730172	3.14601	2.93754	1.07097	0.284184	NA
ENSG00000238140.1	0.489478	1.07202	3.46688	0.309219	0.757155	NA
ENSG00000227070.1	2.86965	0.0880009	1.38943	0.0633359	0.949499	NA
ENSG00000252032.1	0.214924	1.25305	4.08047	0.307084	0.758779	NA
ENSG00000227742.2	3.01064	-0.85778	1.26036	-0.680581	0.496137	NA
ENSG00000117859.19	613.728	0.255272	0.154903	1.64795	0.0993624	0.790296
ENSG00000232846.1	0.214924	1.25305	4.08047	0.307084	0.758779	NA
ENSG00000078618.21	1451.12	0.0737925	0.139349	0.52955	0.596424	0.981821
ENSG00000266993.3	2.61626	-0.0609925	1.44954	-0.0420771	0.966437	NA
ENSG00000272175.1	0.323824	0.291276	4.04191	0.0720638	0.942551	NA
ENSG00000230604.2	0.164494	-0.670505	4.08047	-0.16432	0.869479	NA
ENSG00000169213.7	14.887	-0.164936	0.602151	-0.273911	0.784153	0.992319
ENSG00000117862.13	856.538	0.0822369	0.161951	0.50779	0.611601	0.981821
ENSG00000285839.1	3.21769	0.237002	1.68978	0.140256	0.888458	NA
ENSG00000198841.4	177.512	-0.404494	0.19313	-2.09441	0.0362236	0.617942
ENSG00000223390.1	0.414662	-2.05121	3.61128	-0.568002	0.570034	NA
ENSG00000228369.2	0.65951	-1.17888	2.82627	-0.417115	0.676594	NA
ENSG00000134717.18	421.598	-0.0509159	0.169084	-0.301127	0.763317	0.992319
ENSG00000157077.14	240.121	0.00650525	0.191779	0.0339206	0.972941	0.999291
ENSG00000228407.2	1.13814	0.611902	2.1329	0.286887	0.774199	NA
ENSG00000236004.2	0.15817	-0.670505	4.08047	-0.16432	0.869479	NA
ENSG00000213735.2	0.171749	1.25305	4.08047	0.307084	0.758779	NA
ENSG00000154222.14	669.362	-0.0629328	0.13802	-0.455969	0.648412	0.984651
ENSG00000272100.1	1.08622	-2.21243	2.38908	-0.92606	0.354415	NA
ENSG00000287078.1	1.99716	1.37304	1.62498	0.84496	0.398133	NA
ENSG00000224680.4	0.343499	2.0715	4.04551	0.512049	0.608617	NA
ENSG00000085840.13	284.393	0.0310482	0.164005	0.189313	0.849848	0.995149
ENSG00000134748.13	382.435	0.000398093	0.157565	0.00252654	0.997984	0.999742
ENSG00000134744.14	300.695	0.259819	0.203341	1.27775	0.201337	0.883088
ENSG00000116157.6	10.2299	-0.489941	0.696161	-0.703776	0.481572	NA
ENSG00000182183.15	4.50452	0.539536	1.05974	0.509122	0.610667	NA
ENSG00000162377.6	367.142	-0.213274	0.169236	-1.26022	0.207592	0.885368
ENSG00000162378.13	346.447	0.332064	0.200759	1.65404	0.0981192	0.789717
ENSG00000252018.1	0.128246	-0.670505	4.08047	-0.16432	0.869479	NA
ENSG00000203995.10	106.937	0.191155	0.239816	0.797091	0.425398	0.96398
ENSG00000242391.2	1.62983	1.05934	2.02524	0.523069	0.600926	NA
ENSG00000121310.17	200.488	0.179856	0.185632	0.968885	0.332603	0.940143
ENSG00000230953.2	1.09107	-2.22705	2.23683	-0.995628	0.319431	NA
ENSG00000116171.18	484.847	0.0588282	0.146163	0.402483	0.687329	0.985185
ENSG00000266188.1	1.14793	-0.263591	2.55112	-0.103323	0.917706	NA
ENSG00000265815.1	0.807988	0.830938	2.65075	0.313473	0.753921	NA
ENSG00000236360.2	0.724077	3.13555	2.67316	1.17297	0.240807	NA
ENSG00000226147.1	1.00995	-0.0526368	2.64563	-0.0198958	0.984127	NA
ENSG00000162383.12	0.386674	2.21598	3.74331	0.591984	0.553861	NA
ENSG00000157184.7	604.362	0.141222	0.143378	0.984961	0.324643	0.936436
ENSG00000236723.2	2.13677	1.3492	1.58304	0.852284	0.394057	NA
ENSG00000162384.14	325.716	-0.00219286	0.221638	-0.00989388	0.992106	0.999291
ENSG00000259818.1	16.7313	-0.0430808	0.57478	-0.0749518	0.940253	0.997958
ENSG00000162385.11	223.543	-0.0847396	0.180111	-0.470485	0.638009	0.983247
ENSG00000226754.2	13.2573	-0.0516776	0.682223	-0.0757489	0.939619	NA
ENSG00000157193.18	335.718	-0.412119	0.203575	-2.02441	0.0429277	0.643417
ENSG00000234578.1	0.542907	-2.44256	3.25932	-0.749408	0.453612	NA
ENSG00000228838.1	0.323824	0.291276	4.04191	0.0720638	0.942551	NA
ENSG00000232762.1	1.43841	0.129152	1.82996	0.0705766	0.943735	NA
ENSG00000225675.2	3.40509	0.812407	1.33083	0.610454	0.541561	NA
ENSG00000285954.1	0.643494	1.69678	3.13648	0.540983	0.588519	NA
ENSG00000230138.2	3.16599	0.0381465	1.42108	0.0268433	0.978585	NA
ENSG00000174332.5	0.660297	0.070719	3.1138	0.0227115	0.98188	NA
ENSG00000058804.12	522.825	-0.00349203	0.143865	-0.024273	0.980635	0.999291
ENSG00000058799.15	343.525	-0.214388	0.156694	-1.36819	0.171251	0.858543
ENSG00000211452.10	1.19766	-0.201693	1.963	-0.102747	0.918164	NA
ENSG00000081870.11	216.926	0.23769	0.198926	1.19487	0.232138	0.89313
ENSG00000116212.15	361.641	-0.0881851	0.16247	-0.542777	0.587283	0.98054
ENSG00000219102.3	0.932906	3.49308	2.43779	1.43289	0.15189	NA
ENSG00000203985.11	1.84176	0.277564	1.63995	0.169251	0.865599	NA
ENSG00000116209.12	838.742	-0.108443	0.144969	-0.748044	0.454434	0.967067
ENSG00000280378.1	4.75454	-0.360789	1.02445	-0.352177	0.724705	NA
ENSG00000116205.14	119.952	-0.202084	0.219268	-0.921632	0.356721	0.947752
ENSG00000256407.2	0.165654	1.25305	4.08047	0.307084	0.758779	NA
ENSG00000280425.2	0.322664	-1.66351	4.01157	-0.414679	0.678377	NA
ENSG00000215883.10	94.9391	-0.10108	0.250116	-0.404132	0.686115	0.985185
ENSG00000116221.15	1653.77	-0.0210135	0.154168	-0.136303	0.891582	0.996783
ENSG00000157216.15	625.99	0.164901	0.172723	0.954712	0.339724	0.941848
ENSG00000198711.5	4.82071	0.387362	0.976831	0.39655	0.691699	NA
ENSG00000162390.17	137.06	0.0210813	0.230677	0.091389	0.927183	0.997443
ENSG00000162391.12	5.29102	-0.0810206	0.94377	-0.0858479	0.931587	NA
ENSG00000230728.1	0.537589	-0.691234	3.06093	-0.225825	0.821338	NA
ENSG00000184313.20	9.77573	0.66133	0.704256	0.939048	0.347706	NA
ENSG00000271723.5	3.52424	-0.00997256	1.29494	-0.00770115	0.993855	NA
ENSG00000243725.7	561.329	-0.22183	0.162541	-1.36476	0.172329	0.859315
ENSG00000162396.6	93.2407	-0.078645	0.270491	-0.290749	0.771244	0.992319
ENSG00000006555.11	132.985	-0.0261935	0.21323	-0.122842	0.902232	0.996783
ENSG00000237453.1	0.343499	2.0715	4.04551	0.512049	0.608617	NA
ENSG00000162398.11	4.20167	-0.0626469	1.1614	-0.053941	0.956982	NA
ENSG00000116133.13	6308.9	-0.0173777	0.145669	-0.119296	0.905041	0.997067
ENSG00000287724.1	0.65951	-1.17888	2.82627	-0.417115	0.676594	NA
ENSG00000242396.1	4.96858	0.335501	1.02587	0.327041	0.743637	NA
ENSG00000233203.6	4.61664	0.792621	1.08937	0.727598	0.46686	NA
ENSG00000284601.1	2.38439	2.189	1.55475	1.40795	0.159147	NA
ENSG00000143001.5	20.5024	0.125418	0.50992	0.245956	0.805716	0.992319
ENSG00000233271.1	2.94155	-1.35835	1.80099	-0.754226	0.450713	NA
ENSG00000162399.9	1.71696	-1.09149	1.63012	-0.669577	0.503128	NA
ENSG00000169174.11	0.515248	2.65403	3.73181	0.71119	0.476966	NA
ENSG00000162402.14	675.82	0.334332	0.161739	2.06711	0.0387238	0.625944
ENSG00000231095.1	0.128246	-0.670505	4.08047	-0.16432	0.869479	NA
ENSG00000234810.4	57.9892	0.15693	0.326241	0.481024	0.630499	0.981897
ENSG00000232198.2	0.164494	-0.670505	4.08047	-0.16432	0.869479	NA
ENSG00000233079.3	0.429849	2.35405	4.02122	0.585408	0.558273	NA
ENSG00000230250.3	0.328989	-1.68825	4.02783	-0.419147	0.675109	NA
ENSG00000260971.4	2.31418	0.708269	1.46063	0.484908	0.627742	NA
ENSG00000284686.1	7.94826	-0.417222	0.796376	-0.523902	0.600347	NA
ENSG00000223956.3	1.92335	1.59034	1.78826	0.889324	0.373829	NA
ENSG00000162407.9	461.195	-0.207748	0.156435	-1.32802	0.184173	0.869477
ENSG00000162409.11	20.7434	-0.333875	0.485292	-0.687987	0.491461	0.968849
ENSG00000187889.13	1.64733	-1.89128	2.05773	-0.919106	0.35804	NA
ENSG00000173406.15	0.977567	0.132648	2.44928	0.0541581	0.956809	NA
ENSG00000226759.8	0.76725	-2.92089	2.62103	-1.11441	0.265105	NA
ENSG00000229887.4	0.171749	1.25305	4.08047	0.307084	0.758779	NA
ENSG00000162600.12	112.867	-0.0405772	0.235787	-0.172093	0.863365	0.996177
ENSG00000286918.1	5.94264	0.210396	0.949616	0.22156	0.824657	NA
ENSG00000264128.2	0.164494	-0.670505	4.08047	-0.16432	0.869479	NA
ENSG00000184292.7	1608.54	-0.461293	0.15712	-2.93592	0.00332556	0.215438
ENSG00000185839.3	0.165654	1.25305	4.08047	0.307084	0.758779	NA
ENSG00000162601.11	150.305	0.429731	0.211975	2.02727	0.0426345	0.640883
ENSG00000283445.1	4.97297	-1.30651	1.02025	-1.28058	0.200341	NA
ENSG00000177606.7	1824.98	-0.111674	0.161566	-0.691195	0.489443	0.968849
ENSG00000234807.7	13.7263	0.584255	0.642102	0.909911	0.36287	NA
ENSG00000272226.1	0.422146	-0.422246	3.65699	-0.115463	0.908078	NA
ENSG00000232453.7	13.3583	-0.304919	0.588831	-0.517837	0.604572	NA
ENSG00000237352.4	36.8642	-0.243263	0.429107	-0.566905	0.570779	0.979835
ENSG00000235215.2	0.214924	1.25305	4.08047	0.307084	0.758779	NA
ENSG00000224609.8	10.9435	0.99016	0.716259	1.3824	0.166847	NA
ENSG00000270457.1	0.531264	-0.672425	3.37064	-0.199495	0.841876	NA
ENSG00000172456.17	184.699	-0.226324	0.209908	-1.0782	0.280943	0.927632
ENSG00000134709.12	78.4796	0.365691	0.315367	1.15957	0.246224	0.90553
ENSG00000134716.11	26.3556	-1.11862	0.486133	-2.30105	0.0213886	0.510633
ENSG00000162598.13	0.471416	-0.425402	3.51322	-0.121086	0.903623	NA
ENSG00000226476.6	58.7835	-0.0820678	0.310548	-0.264268	0.791574	0.992319
ENSG00000231252.3	1.21655	-0.452674	1.92969	-0.234584	0.814532	NA
ENSG00000162599.17	217.973	0.0089336	0.193594	0.046146	0.963194	0.998068
ENSG00000237928.6	23.468	0.29948	0.487657	0.61412	0.539136	0.97681
ENSG00000284808.1	0.373094	0.291278	3.83309	0.0759903	0.939427	NA
ENSG00000162604.12	127.303	-0.220593	0.225169	-0.979678	0.327245	0.937416
ENSG00000132849.20	400.261	0.275462	0.16339	1.68592	0.0918106	0.777846
ENSG00000242860.3	0.487159	-2.2573	3.40998	-0.661969	0.507991	NA
ENSG00000240563.2	0.782218	-0.392366	2.46347	-0.159274	0.873453	NA
ENSG00000132854.19	0.488089	-0.673315	3.47335	-0.193852	0.846292	NA
ENSG00000162607.13	561.89	0.310137	0.139783	2.21871	0.0265063	0.552752
ENSG00000116641.18	378.846	0.243615	0.179251	1.35907	0.174125	0.861915
ENSG00000270549.1	0.329919	0.291276	4.01352	0.0725737	0.942145	NA
ENSG00000132855.5	1.23118	0.905432	2.09481	0.432227	0.665576	NA
ENSG00000278967.1	0.929909	0.310813	2.48335	0.125159	0.900398	NA
ENSG00000213703.2	0.414662	-2.05121	3.61128	-0.568002	0.570034	NA
ENSG00000235545.1	3.56897	2.39057	1.30526	1.83149	0.0670277	NA
ENSG00000125703.15	67.0371	-0.0750384	0.313064	-0.23969	0.81057	0.992319
ENSG00000234318.1	0.716822	1.77717	2.55508	0.695543	0.486715	NA
ENSG00000286455.1	0.717982	3.12513	2.67973	1.16621	0.243528	NA
ENSG00000227485.1	0.171749	1.25305	4.08047	0.307084	0.758779	NA
ENSG00000203605.3	2.4126	1.50691	1.48958	1.01163	0.311714	NA
ENSG00000224209.8	4.4258	0.407489	1.10978	0.367181	0.713484	NA
ENSG00000228734.2	1.29482	-1.26711	1.94171	-0.652575	0.51403	NA
ENSG00000230798.5	13.0225	0.938939	0.63473	1.47927	0.139068	NA
ENSG00000187140.6	6.39399	0.30201	0.89954	0.335738	0.737068	NA
ENSG00000252784.1	0.214924	1.25305	4.08047	0.307084	0.758779	NA
ENSG00000088035.18	98.0818	0.112387	0.252801	0.444569	0.656631	0.985185
ENSG00000142856.16	129.424	-0.137496	0.231209	-0.594682	0.552056	0.978849
ENSG00000286429.1	0.809823	-2.99172	2.81253	-1.06371	0.28746	NA
ENSG00000203965.13	39.9309	0.362788	0.363137	0.99904	0.317775	0.934703
ENSG00000264271.2	0.888243	0.984981	2.37674	0.414426	0.678562	NA
ENSG00000251720.1	0.171749	1.25305	4.08047	0.307084	0.758779	NA
ENSG00000116652.6	1.79155	-0.00301243	1.51964	-0.00198234	0.998418	NA
ENSG00000079739.17	1516.06	-0.394654	0.119785	-3.29469	0.000985313	0.108196
ENSG00000244256.3	2.92132	-0.650983	1.25164	-0.520102	0.602992	NA
ENSG00000185483.12	201.394	0.143078	0.211278	0.677204	0.498277	0.970454
ENSG00000228056.3	0.256492	-1.37694	4.05641	-0.339447	0.734273	NA
ENSG00000200508.1	0.214924	1.25305	4.08047	0.307084	0.758779	NA
ENSG00000223949.7	11.2609	1.03794	0.658228	1.57687	0.114826	NA
ENSG00000284928.1	0.98024	0.546298	2.44626	0.22332	0.823287	NA
ENSG00000158966.16	30.523	0.0875101	0.435823	0.200793	0.84086	0.994377
ENSG00000162437.14	110.526	-0.0143932	0.258123	-0.0557611	0.955532	0.997958
ENSG00000162434.13	1948.89	0.179754	0.140928	1.2755	0.202134	0.884321
ENSG00000234784.2	0.128246	-0.670505	4.08047	-0.16432	0.869479	NA
ENSG00000226891.9	14.0603	-0.0120258	0.677237	-0.0177572	0.985833	0.999291
ENSG00000272506.1	0.68634	0.645194	3.07415	0.209877	0.833764	NA
ENSG00000265996.1	0.15817	-0.670505	4.08047	-0.16432	0.869479	NA
ENSG00000162433.15	1236.07	0.0246878	0.163753	0.150762	0.880163	0.996551
ENSG00000116675.16	263.751	-0.13393	0.209735	-0.638569	0.523104	0.974348
ENSG00000234144.1	1.06115	2.52963	2.22863	1.13506	0.256349	NA
ENSG00000213625.9	1099.36	-0.000322042	0.194482	-0.00165589	0.998679	0.999742
ENSG00000116678.19	95.3894	-0.0148363	0.279969	-0.0529928	0.957738	0.997958
ENSG00000237852.1	0.379419	0.291278	3.80933	0.0764644	0.93905	NA
ENSG00000224570.1	0.164494	-0.670505	4.08047	-0.16432	0.869479	NA
ENSG00000285079.1	1.31786	1.78998	2.12611	0.841904	0.399842	NA
ENSG00000239319.3	0.380578	2.19576	3.76531	0.583156	0.559788	NA
ENSG00000184588.18	23.4901	-0.225319	0.474273	-0.475082	0.634728	0.983071
ENSG00000118473.22	0.508824	1.22896	3.11571	0.394438	0.693258	NA
ENSG00000248458.2	3.30036	-0.597699	1.20174	-0.497361	0.618934	NA
ENSG00000152763.17	11.5954	0.365552	0.651556	0.561044	0.574767	NA
ENSG00000231080.1	0.165654	1.25305	4.08047	0.307084	0.758779	NA
ENSG00000198160.14	328.951	-0.0758457	0.173051	-0.438284	0.66118	0.985185
ENSG00000116704.8	251.667	-0.189978	0.235244	-0.807581	0.419332	0.96398
ENSG00000203963.11	2.17213	-0.0479609	1.70317	-0.0281598	0.977535	NA
ENSG00000275678.1	5.40147	0.302815	0.928408	0.326166	0.744299	NA
ENSG00000162594.16	1.07334	2.54715	2.3976	1.06238	0.288065	NA
ENSG00000252116.1	0.171749	1.25305	4.08047	0.307084	0.758779	NA
ENSG00000081985.11	2.0859	0.288622	1.47309	0.19593	0.844665	NA
ENSG00000142864.14	3283.85	0.177258	0.11475	1.54474	0.12241	0.813699
ENSG00000223263.1	0.508824	1.22896	3.11571	0.394438	0.693258	NA
ENSG00000235200.3	1.009	-0.52184	2.24619	-0.232322	0.816288	NA
ENSG00000242482.3	0.128246	-0.670505	4.08047	-0.16432	0.869479	NA
ENSG00000116717.13	493.333	-0.54158	0.157037	-3.44874	0.000563212	0.0732791
ENSG00000172380.6	1556.27	-0.074531	0.170178	-0.437959	0.661416	0.985185
ENSG00000238778.1	0.531264	-0.672425	3.37064	-0.199495	0.841876	NA
ENSG00000232284.7	8.1034	-0.0570163	0.7678	-0.0742593	0.940804	NA
ENSG00000162595.7	1.57491	-1.66588	1.79901	-0.925994	0.354449	NA
ENSG00000116729.14	892.767	-0.0720647	0.141362	-0.509788	0.6102	0.981821
ENSG00000234383.1	1.44827	-0.361558	2.13292	-0.169513	0.865393	NA
ENSG00000221203.1	0.322664	-1.66351	4.01157	-0.414679	0.678377	NA
ENSG00000229133.1	0.380578	2.19576	3.76531	0.583156	0.559788	NA
ENSG00000229440.1	0.331308	2.02654	4.04982	0.500402	0.616792	NA
ENSG00000116745.7	0.165654	1.25305	4.08047	0.307084	0.758779	NA
ENSG00000024526.17	319.617	0.626112	0.202923	3.08547	0.00203232	0.163598
ENSG00000233589.1	2.3615	3.81234	1.79524	2.12359	0.0337047	NA
ENSG00000234264.1	4.86873	0.16859	1.03858	0.162327	0.871049	NA
ENSG00000285041.1	0.546233	2.72678	3.26308	0.835648	0.403353	NA
ENSG00000285407.1	6.49299	0.774988	0.858005	0.903245	0.366396	NA
ENSG00000223883.2	6.49	-0.277373	0.877372	-0.316141	0.751896	NA
ENSG00000287453.1	2.37187	-0.306806	1.34795	-0.227608	0.819951	NA
ENSG00000033122.20	1.93038	2.38473	1.70431	1.39923	0.161743	NA
ENSG00000287283.1	0.165654	1.25305	4.08047	0.307084	0.758779	NA
ENSG00000240692.3	0.165654	1.25305	4.08047	0.307084	0.758779	NA
ENSG00000066557.6	130.958	0.276576	0.217078	1.27409	0.202632	0.884321
ENSG00000244389.3	0.214924	1.25305	4.08047	0.307084	0.758779	NA
ENSG00000116754.13	811.641	0.168179	0.146171	1.15057	0.249911	0.906647
ENSG00000118454.13	265.319	-0.188112	0.191668	-0.981447	0.326372	0.936826
ENSG00000197568.14	189.171	-0.0127556	0.205001	-0.0622223	0.950386	0.997958
ENSG00000226088.1	3.8243	-0.950713	1.10223	-0.862535	0.388393	NA
ENSG00000116761.12	127.751	-0.601509	0.268777	-2.23794	0.0252247	0.544212
ENSG00000278636.1	4.39066	-1.30206	1.06559	-1.22191	0.221741	NA
ENSG00000271992.1	1.6656	-2.92984	2.10673	-1.3907	0.164316	NA
ENSG00000226208.1	1.95466	1.71834	1.65723	1.03687	0.299794	NA
ENSG00000050628.20	0.164494	-0.670505	4.08047	-0.16432	0.869479	NA
ENSG00000235782.1	1.58549	1.23503	1.74606	0.707324	0.479365	NA
ENSG00000269933.1	2.28047	-0.112418	1.40511	-0.0800067	0.936232	NA
ENSG00000235079.1	1.50735	1.92144	2.13828	0.898592	0.36887	NA
ENSG00000132485.14	480.719	0.0698718	0.160557	0.435183	0.66343	0.985185
ENSG00000207721.1	0.373094	0.291278	3.83309	0.0759903	0.939427	NA
ENSG00000229956.11	3.85247	-0.217471	1.13735	-0.191209	0.848362	NA
ENSG00000172260.15	7.87421	0.804776	0.837814	0.960567	0.33677	NA
ENSG00000233994.2	1.30762	-1.49177	2.07865	-0.717664	0.472965	NA
ENSG00000286863.1	1.73401	-1.08942	1.84122	-0.591684	0.554062	NA
ENSG00000225087.2	0.343499	2.0715	4.04551	0.512049	0.608617	NA
ENSG00000285808.1	0.343499	2.0715	4.04551	0.512049	0.608617	NA
ENSG00000280317.1	2.71758	0.269204	1.5477	0.173938	0.861914	NA
ENSG00000233973.7	0.171749	1.25305	4.08047	0.307084	0.758779	NA
ENSG00000285778.2	7.70346	-0.237445	0.824404	-0.28802	0.773331	NA
ENSG00000162620.16	22.4677	0.211317	0.467758	0.451767	0.651437	0.985185
ENSG00000254685.6	97.1626	0.47933	0.243921	1.9651	0.0494028	0.662711
ENSG00000259030.7	3.80099	-0.7261	1.32092	-0.549692	0.582531	NA
ENSG00000116783.15	0.429849	2.35405	4.02122	0.585408	0.558273	NA
ENSG00000237324.3	0.128246	-0.670505	4.08047	-0.16432	0.869479	NA
ENSG00000178965.14	0.500738	-0.719913	3.44388	-0.209041	0.834416	NA
ENSG00000234497.5	0.15817	-0.670505	4.08047	-0.16432	0.869479	NA
ENSG00000116791.14	72.8849	-0.144537	0.314999	-0.458849	0.646343	0.984311
ENSG00000162623.16	161.895	-0.206998	0.204563	-1.0119	0.311584	0.934703
ENSG00000137968.16	1.0044	1.30807	2.12208	0.616413	0.537622	NA
ENSG00000213579.3	0.165654	1.25305	4.08047	0.307084	0.758779	NA
ENSG00000230863.3	2.78353	2.45701	1.44835	1.69642	0.0898071	NA
ENSG00000117054.13	354.34	0.434038	0.18248	2.37855	0.0173808	0.478298
ENSG00000181227.3	2.31235	0.0831427	1.4816	0.056117	0.955249	NA
ENSG00000137955.16	321.325	-0.35521	0.166305	-2.13589	0.0326887	0.593761
ENSG00000057468.7	0.45091	-2.15739	3.16919	-0.680738	0.496038	NA
ENSG00000225605.3	0.31634	-1.63872	4.03199	-0.40643	0.684427	NA
ENSG00000184005.11	2.57261	-0.496998	1.30664	-0.380362	0.703676	NA
ENSG00000226415.1	4.23076	0.774541	1.08887	0.711328	0.476881	NA
ENSG00000117069.15	6.36055	0.118622	1.12301	0.105629	0.915877	NA
ENSG00000230498.3	1.38173	-0.424147	2.02506	-0.209449	0.834098	NA
ENSG00000142892.15	364.965	-0.0241369	0.166213	-0.145216	0.88454	0.996551
ENSG00000226084.5	0.299995	0.291275	4.08047	0.0713827	0.943093	NA
ENSG00000228187.1	0.379419	0.291278	3.80933	0.0764644	0.93905	NA
ENSG00000287870.1	1.87307	1.08193	1.62385	0.666273	0.505237	NA
ENSG00000154027.19	1.86753	1.58618	1.68277	0.942605	0.345883	NA
ENSG00000287647.1	0.804658	-1.68599	2.65358	-0.635362	0.525192	NA
ENSG00000036549.13	370.909	0.191257	0.196601	0.972822	0.330642	0.937983
ENSG00000251785.1	0.286416	-1.51223	4.04325	-0.374014	0.708394	NA
ENSG00000243437.3	0.171749	1.25305	4.08047	0.307084	0.758779	NA
ENSG00000077254.14	505.133	0.175871	0.166472	1.05646	0.290757	0.931241
ENSG00000232672.1	0.34317	0.291276	3.95446	0.0736576	0.941283	NA
ENSG00000180488.15	168.912	-0.11483	0.225981	-0.508142	0.611354	0.981821
ENSG00000219201.4	0.256492	-1.37694	4.05641	-0.339447	0.734273	NA
ENSG00000235613.2	1.14516	1.58249	2.38459	0.663632	0.506926	NA
ENSG00000232015.2	0.165654	1.25305	4.08047	0.307084	0.758779	NA
ENSG00000235927.4	15.0614	-0.0596166	0.556198	-0.107186	0.914641	0.997412
ENSG00000162614.18	134.605	0.0449119	0.226728	0.198087	0.842977	0.994727
ENSG00000162613.16	662.343	0.1059	0.151396	0.699487	0.484248	0.968849
ENSG00000162616.9	141.267	-0.0175347	0.214622	-0.0817001	0.934885	0.997958
ENSG00000137960.6	0.595503	2.83367	3.16845	0.894339	0.37114	NA
ENSG00000273338.1	0.509153	2.64188	3.344	0.790035	0.429507	NA
ENSG00000285928.1	0.843132	-1.80529	2.60216	-0.693766	0.487829	NA
ENSG00000237413.5	3.97865	0.75396	1.06908	0.705241	0.48066	NA
ENSG00000122420.10	4.63826	-1.51819	1.21321	-1.25138	0.210795	NA
ENSG00000137959.16	731.105	-1.08097	0.590422	-1.83084	0.0671241	0.7104
ENSG00000137965.11	552.008	-0.679031	0.215481	-3.15124	0.00162581	0.145379
ENSG00000238015.2	0.128246	-0.670505	4.08047	-0.16432	0.869479	NA
ENSG00000235400.1	0.501668	1.11464	3.43698	0.324306	0.745706	NA
ENSG00000162618.15	1.56106	1.16555	1.93556	0.602175	0.547058	NA
ENSG00000235011.2	0.171749	1.25305	4.08047	0.307084	0.758779	NA
ENSG00000285409.1	0.128246	-0.670505	4.08047	-0.16432	0.869479	NA
ENSG00000260322.1	4.39972	0.719334	1.03669	0.693877	0.48776	NA
ENSG00000236407.1	0.429849	2.35405	4.02122	0.585408	0.558273	NA
ENSG00000225598.1	0.171749	1.25305	4.08047	0.307084	0.758779	NA
ENSG00000234184.6	0.31634	-1.63872	4.03199	-0.40643	0.684427	NA
ENSG00000229752.1	0.256492	-1.37694	4.05641	-0.339447	0.734273	NA
ENSG00000223026.1	2.00347	-0.307543	1.63057	-0.188611	0.850398	NA
ENSG00000117114.19	2.27271	-0.250874	1.50697	-0.166476	0.867782	NA
ENSG00000227288.3	0.165654	1.25305	4.08047	0.307084	0.758779	NA
ENSG00000233290.3	0.214924	1.25305	4.08047	0.307084	0.758779	NA
ENSG00000230817.6	4.28136	-1.49867	1.17767	-1.27257	0.203171	NA
ENSG00000236268.6	4.25376	0.716461	1.06867	0.670425	0.502587	NA
ENSG00000233008.6	8.89673	-0.294306	0.792654	-0.371292	0.71042	NA
ENSG00000237076.1	0.729844	1.87764	2.74301	0.684517	0.493649	NA
ENSG00000137941.17	38.5653	0.48859	0.368752	1.32498	0.185177	0.869477
ENSG00000233061.1	6.51749	-1.1609	0.894393	-1.29797	0.194297	NA
ENSG00000271576.1	3.12771	3.16857	1.5565	2.0357	0.0417806	NA
ENSG00000142875.19	148.936	0.529409	0.223134	2.3726	0.0176632	0.478298
ENSG00000213540.3	0.128246	-0.670505	4.08047	-0.16432	0.869479	NA
ENSG00000203943.8	13.9788	-0.327769	0.666754	-0.491589	0.62301	0.981821
ENSG00000249237.5	0.414662	-2.05121	3.61128	-0.568002	0.570034	NA
ENSG00000240520.6	0.343499	2.0715	4.04551	0.512049	0.608617	NA
ENSG00000285361.1	0.509153	2.64188	3.344	0.790035	0.429507	NA
ENSG00000117133.11	254.97	-0.102392	0.182173	-0.562057	0.574077	0.979835
ENSG00000174021.11	951.503	-0.0244286	0.185799	-0.131479	0.895396	0.996783
ENSG00000285851.1	4.38041	-1.28967	1.22857	-1.04973	0.293841	NA
ENSG00000122432.17	3.02325	-2.20048	1.46659	-1.50041	0.133509	NA
ENSG00000117151.13	259.021	-0.00866269	0.209676	-0.0413146	0.967045	0.99838
ENSG00000284882.1	5.48211	0.262543	0.934687	0.280889	0.778796	NA
ENSG00000285374.1	5.67407	-0.606982	0.987748	-0.614511	0.538878	NA
ENSG00000180869.4	0.981801	-2.03542	2.50382	-0.812927	0.41626	NA
ENSG00000117155.16	205.583	0.359804	0.189103	1.90269	0.0570815	0.684592
ENSG00000171517.6	1.04088	1.16271	2.41516	0.481424	0.630215	NA
ENSG00000153898.13	15.0822	-0.379331	0.562785	-0.674026	0.500295	0.970911
ENSG00000162643.13	1.74217	-0.238217	1.70545	-0.13968	0.888913	NA
ENSG00000055732.13	57.19	0.0799879	0.340885	0.234648	0.814482	0.992319
ENSG00000280099.1	4.20783	-0.144779	1.09146	-0.132647	0.894473	NA
ENSG00000097096.9	31.8301	-0.534837	0.430225	-1.24316	0.21381	0.8854
ENSG00000162642.14	173.174	-0.275887	0.193851	-1.42319	0.154682	0.841738
ENSG00000223254.1	0.542907	-2.44256	3.25932	-0.749408	0.453612	NA
ENSG00000142867.14	328.755	-0.000687174	0.181155	-0.00379329	0.996973	0.999655
ENSG00000223653.6	15.906	-0.355927	0.555743	-0.640453	0.521878	0.974348
ENSG00000153904.20	317.344	0.103737	0.166822	0.621841	0.534047	0.97681
ENSG00000282057.1	14.1892	-0.398394	0.595712	-0.668769	0.503643	0.970911
ENSG00000272691.1	0.832648	0.911499	2.41768	0.377014	0.706163	NA
ENSG00000142871.17	1873.68	-0.0813795	0.205521	-0.395967	0.692129	0.985389
ENSG00000199934.1	1.50447	4.16715	2.59672	1.60478	0.108543	NA
ENSG00000230285.1	1.08105	-1.08829	2.04936	-0.531036	0.595394	NA
ENSG00000117174.11	186.373	-0.659157	0.221152	-2.98056	0.00287723	0.194533
ENSG00000171502.15	1.66862	-0.532252	1.67797	-0.3172	0.751092	NA
ENSG00000285210.1	0.973413	1.26337	2.49979	0.505389	0.613286	NA
ENSG00000122417.15	198.925	0.213542	0.198341	1.07664	0.281642	0.927632
ENSG00000137975.8	4.04447	0.777739	1.18526	0.656174	0.511712	NA
ENSG00000016490.16	0.164494	-0.670505	4.08047	-0.16432	0.869479	NA
ENSG00000236915.2	15.1196	-0.0871842	0.626116	-0.139246	0.889256	0.996551
ENSG00000153923.10	5.02995	-0.278764	1.02289	-0.272525	0.785218	NA
ENSG00000261737.1	4.21547	0.285429	1.05898	0.269532	0.787521	NA
ENSG00000097033.14	715.044	-0.0764964	0.144034	-0.5311	0.595349	0.981821
ENSG00000183291.17	1276.89	-0.000659181	0.146384	-0.00450309	0.996407	0.999635
ENSG00000153936.17	421.499	0.364483	0.180919	2.01462	0.0439443	0.650246
ENSG00000267561.2	4.2076	-0.93037	1.0679	-0.871216	0.383636	NA
ENSG00000267272.5	6.67488	-0.218432	0.892716	-0.244683	0.806702	NA
ENSG00000284240.1	7.44275	0.642616	0.794478	0.808853	0.4186	NA
ENSG00000143013.13	430.131	0.0237292	0.210805	0.112565	0.910375	0.99714
ENSG00000237505.8	6.33008	-0.585514	0.888288	-0.659149	0.5098	NA
ENSG00000279778.1	0.128246	-0.670505	4.08047	-0.16432	0.869479	NA
ENSG00000065243.20	493.418	0.257306	0.164138	1.56762	0.11697	0.808143
ENSG00000207234.1	0.15817	-0.670505	4.08047	-0.16432	0.869479	NA
ENSG00000241975.1	1.12549	0.639257	2.13904	0.298852	0.765053	NA
ENSG00000137947.12	187.912	-0.0989744	0.235405	-0.420443	0.674162	0.985185
ENSG00000235308.1	0.322664	-1.66351	4.01157	-0.414679	0.678377	NA
ENSG00000137944.18	82.0634	-0.264016	0.265113	-0.995863	0.319317	0.934703
ENSG00000213516.10	134.905	-0.0689629	0.229324	-0.300722	0.763626	0.992319
ENSG00000117226.12	128.911	-0.00174092	0.263067	-0.00661778	0.99472	0.999291
ENSG00000117228.10	305.817	-0.682572	0.209709	-3.25485	0.00113453	0.116656
ENSG00000234518.2	2.54522	0.485134	1.30362	0.372145	0.709785	NA
ENSG00000162645.13	398.07	0.447095	0.169474	2.63813	0.00833638	0.341461
ENSG00000286802.1	5.98709	0.866537	0.98725	0.877728	0.380091	NA
ENSG00000162654.9	20.9093	-0.945612	0.573418	-1.64908	0.0991315	0.78994
ENSG00000284734.1	0.546233	2.72678	3.26308	0.835648	0.403353	NA
ENSG00000154451.14	318.023	-0.0377849	0.184448	-0.204854	0.837686	0.994377
ENSG00000183347.14	2.27639	-1.62426	1.56175	-1.04003	0.298326	NA
ENSG00000225492.6	1.88939	-0.448355	1.79968	-0.249131	0.80326	NA
ENSG00000286548.1	5.68467	-0.159951	0.898016	-0.178116	0.858632	NA
ENSG00000197147.13	126.078	0.0340412	0.247625	0.137471	0.890659	0.996551
ENSG00000231999.7	12.511	-0.187932	0.614433	-0.305862	0.75971	NA
ENSG00000171488.15	162.428	-0.00700391	0.219359	-0.031929	0.974529	0.999291
ENSG00000231613.1	0.164494	-0.670505	4.08047	-0.16432	0.869479	NA
ENSG00000272931.1	0.422146	-0.422246	3.65699	-0.115463	0.908078	NA
ENSG00000171492.14	278.324	-0.120503	0.17384	-0.693182	0.488195	0.968849
ENSG00000272672.1	0.961113	1.00582	2.73608	0.367615	0.71316	NA
ENSG00000228175.3	13.3299	-0.216091	0.610138	-0.354167	0.723214	NA
ENSG00000162664.17	194.521	0.194399	0.192675	1.00895	0.312998	0.934703
ENSG00000287015.1	0.379419	0.291278	3.80933	0.0764644	0.93905	NA
ENSG00000287372.1	1.24671	-0.51682	1.89778	-0.272329	0.785369	NA
ENSG00000233593.10	10.9432	-0.232954	0.660144	-0.352884	0.724175	NA
ENSG00000285532.2	0.31634	-1.63872	4.03199	-0.40643	0.684427	NA
ENSG00000225446.3	0.128246	-0.670505	4.08047	-0.16432	0.869479	NA
ENSG00000272094.1	1.32855	1.72909	2.18938	0.789765	0.429665	NA
ENSG00000122482.21	250.086	0.370279	0.181591	2.03909	0.0414415	0.637386
ENSG00000097046.13	149.307	0.314103	0.208835	1.50407	0.132563	0.820658
ENSG00000069702.11	28.5136	0.0974542	0.423087	0.230341	0.817827	0.993366
ENSG00000137948.18	0.759768	1.87685	2.70887	0.692852	0.488402	NA
ENSG00000172031.7	13.8542	0.0983424	0.586043	0.167808	0.866735	NA
ENSG00000230667.5	0.2939	0.291275	4.08047	0.0713827	0.943093	NA
ENSG00000189195.13	24.2741	6.6549e-05	0.452432	0.000147092	0.999883	0.999976
ENSG00000273487.1	1.08854	-0.184641	2.13657	-0.0864191	0.931133	NA
ENSG00000226773.1	0.15817	-0.670505	4.08047	-0.16432	0.869479	NA
ENSG00000203910.9	0.171749	1.25305	4.08047	0.307084	0.758779	NA
ENSG00000174842.17	88.8701	-0.00511147	0.277912	-0.0183924	0.985326	0.999291
ENSG00000122484.9	207.328	0.141408	0.193992	0.728939	0.466039	0.968849
ENSG00000242764.3	0.2939	0.291275	4.08047	0.0713827	0.943093	NA
ENSG00000162676.12	2.61772	0.414383	1.41081	0.293721	0.768971	NA
ENSG00000067208.14	181.186	0.1309	0.214385	0.610585	0.541474	0.97681
ENSG00000223787.2	0.686997	3.06866	3.34729	0.916759	0.359269	NA
ENSG00000229992.1	0.444586	-2.14022	3.52171	-0.607723	0.543371	NA
ENSG00000225505.1	0.380578	2.19576	3.76531	0.583156	0.559788	NA
ENSG00000122406.14	5140.09	0.0139989	0.119342	0.1173	0.906622	0.997067
ENSG00000154511.12	99.3284	0.305432	0.266768	1.14493	0.252236	0.908185
ENSG00000207523.1	1.0815	-0.650664	2.39631	-0.271527	0.785986	NA
ENSG00000229052.2	4.98392	0.390591	1.01141	0.386183	0.699361	NA
ENSG00000239710.3	0.214924	1.25305	4.08047	0.307084	0.758779	NA
ENSG00000287797.1	8.40838	-0.479285	0.822485	-0.582727	0.560077	NA
ENSG00000143033.18	140.831	-0.258064	0.231277	-1.11582	0.264498	0.916361
ENSG00000117500.13	892.165	0.0287204	0.172025	0.166954	0.867406	0.996503
ENSG00000122483.17	63.5882	0.304918	0.312051	0.977142	0.328499	0.937621
ENSG00000225297.1	0.214924	1.25305	4.08047	0.307084	0.758779	NA
ENSG00000223745.8	69.6304	0.305097	0.313428	0.973419	0.330345	0.937983
ENSG00000117505.13	605.786	-0.149013	0.145476	-1.02431	0.305687	0.934703
ENSG00000229635.1	0.214924	1.25305	4.08047	0.307084	0.758779	NA
ENSG00000137942.16	225.893	0.271733	0.199967	1.35889	0.174182	0.861915
ENSG00000137936.18	627.302	-0.401104	0.149958	-2.67478	0.00747777	0.331743
ENSG00000224093.5	3.56214	-0.305089	1.18366	-0.257749	0.7966	NA
ENSG00000260464.1	1.69129	-1.18594	1.68399	-0.704242	0.481282	NA
ENSG00000067334.14	490.577	-0.0488575	0.174182	-0.280497	0.779096	0.992319
ENSG00000023909.10	478.953	0.0225278	0.208153	0.108227	0.913815	0.997304
ENSG00000232752.1	0.15817	-0.670505	4.08047	-0.16432	0.869479	NA
ENSG00000236689.1	0.512983	-2.36517	3.73666	-0.632964	0.526757	NA
ENSG00000198691.13	8.36542	-0.31692	0.792345	-0.399978	0.689173	NA
ENSG00000233482.1	0.15817	-0.670505	4.08047	-0.16432	0.869479	NA
ENSG00000137962.13	1591.09	0.262127	0.240529	1.0898	0.275803	0.926036
ENSG00000264963.2	0.34317	0.291276	3.95446	0.0736576	0.941283	NA
ENSG00000226835.3	3.36791	0.546772	1.38232	0.395547	0.692439	NA
ENSG00000236098.1	17.1101	1.01865	0.575189	1.77098	0.0765645	0.735846
ENSG00000286692.1	0.493483	-2.27717	3.80641	-0.598246	0.549675	NA
ENSG00000117528.14	276.795	0.135132	0.196653	0.687161	0.491981	0.968849
ENSG00000117525.14	632.408	-0.233537	0.203909	-1.1453	0.252085	0.908185
ENSG00000223675.1	0.164494	-0.670505	4.08047	-0.16432	0.869479	NA
ENSG00000224081.9	29.9849	-0.0480653	0.441545	-0.108857	0.913316	0.997304
ENSG00000143036.17	81.0596	0.0567102	0.322611	0.175785	0.860463	0.996079
ENSG00000117519.16	1566.61	0.110985	0.135129	0.821326	0.41146	0.963549
ENSG00000235501.6	29.8662	-0.147779	0.460037	-0.321233	0.748034	0.992319
ENSG00000172339.10	93.3093	-0.146172	0.263792	-0.554118	0.579498	0.979835
ENSG00000230427.1	0.659137	-1.30849	3.12072	-0.419292	0.675003	NA
ENSG00000152078.10	120.975	0.0928687	0.256217	0.362461	0.717008	0.989285
ENSG00000271092.5	7.61584	0.154769	0.870346	0.177825	0.85886	NA
ENSG00000231992.1	1.50574	0.674404	1.75593	0.384072	0.700925	NA
ENSG00000226026.6	17.0241	0.689552	0.628428	1.09726	0.272526	0.923309
ENSG00000122481.17	60.3226	0.185913	0.32934	0.564503	0.572412	0.979835
ENSG00000228852.6	1.99383	0.305583	1.56343	0.195457	0.845035	NA
ENSG00000287919.1	0.471416	-0.425402	3.51322	-0.121086	0.903623	NA
ENSG00000233907.1	4.86004	-1.04832	1.08862	-0.962987	0.335554	NA
ENSG00000271252.1	0.128246	-0.670505	4.08047	-0.16432	0.869479	NA
ENSG00000231987.1	1.11985	0.574724	2.33801	0.245818	0.805823	NA
ENSG00000234422.1	0.988827	-0.859374	2.43926	-0.35231	0.724606	NA
ENSG00000228502.1	1.8544	0.571583	1.52875	0.373889	0.708487	NA
ENSG00000241992.3	0.165654	1.25305	4.08047	0.307084	0.758779	NA
ENSG00000137970.7	80.4152	0.18644	0.291597	0.639375	0.522579	0.974348
ENSG00000117569.18	69.2065	0.0790642	0.283508	0.278878	0.780338	0.992319
ENSG00000188641.14	329.411	0.383138	0.193246	1.98264	0.0474072	0.660521
ENSG00000232878.3	1.15083	0.0631456	2.1278	0.0296765	0.976325	NA
ENSG00000232542.1	0.487159	-2.2573	3.40998	-0.661969	0.507991	NA
ENSG00000228057.1	0.323824	0.291276	4.04191	0.0720638	0.942551	NA
ENSG00000230718.1	0.128246	-0.670505	4.08047	-0.16432	0.869479	NA
ENSG00000270911.1	0.629914	0.272679	2.89201	0.0942871	0.924881	NA
ENSG00000225206.10	12.6078	-0.423605	0.643683	-0.658095	0.510477	NA
ENSG00000259946.1	0.15817	-0.670505	4.08047	-0.16432	0.869479	NA
ENSG00000285922.1	0.845068	0.903001	2.25983	0.399589	0.689459	NA
ENSG00000226053.1	11.2586	0.0296493	0.706961	0.0419391	0.966547	NA
ENSG00000280040.1	0.214924	1.25305	4.08047	0.307084	0.758779	NA
ENSG00000162627.17	283.026	0.257496	0.221094	1.16464	0.244164	0.903604
ENSG00000117598.13	1.23323	3.91053	2.22383	1.75846	0.0786685	NA
ENSG00000232825.3	0.429849	2.35405	4.02122	0.585408	0.558273	NA
ENSG00000099260.11	29.4959	0.43743	0.410469	1.06568	0.286566	0.928449
ENSG00000156869.13	140.324	-0.0786456	0.283536	-0.277375	0.781492	0.992319
ENSG00000162688.17	280.025	0.426959	0.206704	2.06556	0.0388703	0.626436
ENSG00000228084.1	4.82278	0.695659	0.98604	0.705508	0.480494	NA
ENSG00000117620.15	251.927	0.197593	0.212244	0.93097	0.351869	0.94622
ENSG00000283761.1	27.6651	-0.341488	0.613955	-0.556211	0.578067	0.979835
ENSG00000212248.1	0.15817	-0.670505	4.08047	-0.16432	0.869479	NA
ENSG00000156875.14	317.409	-0.0839064	0.186756	-0.449283	0.653227	0.985185
ENSG00000241073.1	0.128246	-0.670505	4.08047	-0.16432	0.869479	NA
ENSG00000156876.10	75.4074	0.300035	0.270009	1.1112	0.266482	0.918271
ENSG00000122435.10	53.2576	-0.316213	0.329922	-0.958448	0.337837	0.941117
ENSG00000122477.12	4.09687	-0.351324	1.2314	-0.285304	0.775411	NA
ENSG00000137992.14	169.173	0.232301	0.220078	1.05554	0.291178	0.931241
ENSG00000285530.1	2.42979	0.0334723	1.56749	0.021354	0.982963	NA
ENSG00000230287.3	0.337403	2.05006	3.93877	0.520483	0.602727	NA
ENSG00000224616.3	27.4167	0.571484	0.452394	1.26325	0.206501	0.884898
ENSG00000137996.12	260.657	0.238567	0.20384	1.17036	0.241855	0.90116
ENSG00000207750.1	0.487159	-2.2573	3.40998	-0.661969	0.507991	NA
ENSG00000223906.1	0.15817	-0.670505	4.08047	-0.16432	0.869479	NA
ENSG00000079335.20	46.8372	0.40734	0.412572	0.987319	0.323486	0.936436
ENSG00000213421.4	0.128246	-0.670505	4.08047	-0.16432	0.869479	NA
ENSG00000285525.1	1.12516	-0.0743809	1.98885	-0.0373989	0.970167	NA
ENSG00000162692.12	0.128246	-0.670505	4.08047	-0.16432	0.869479	NA
ENSG00000162694.14	116.941	-0.14222	0.239779	-0.593127	0.553096	0.97892
ENSG00000273204.1	4.77418	-0.164258	1.05104	-0.156282	0.875811	NA
ENSG00000162695.12	365.193	0.0829407	0.240719	0.344554	0.730429	0.991394
ENSG00000230946.3	0.765644	0.948018	2.6722	0.35477	0.722762	NA
ENSG00000117543.21	283.045	-0.262284	0.191479	-1.36978	0.170755	0.858543
ENSG00000235795.1	3.80651	-0.424243	1.12291	-0.377806	0.705575	NA
ENSG00000233184.7	64.3791	-0.104957	0.333221	-0.314979	0.752778	0.992319
ENSG00000225938.1	0.171749	1.25305	4.08047	0.307084	0.758779	NA
ENSG00000170989.10	37.0187	0.23876	0.435555	0.548174	0.583572	0.979835
ENSG00000173810.9	0.164494	-0.670505	4.08047	-0.16432	0.869479	NA
ENSG00000231671.1	0.96583	-0.628302	2.13927	-0.2937	0.768987	NA
ENSG00000226715.4	0.89389	0.377678	2.51196	0.150352	0.880487	NA
ENSG00000183298.5	0.495803	1.07227	3.45099	0.310715	0.756017	NA
ENSG00000233359.2	0.488089	-0.673315	3.47335	-0.193852	0.846292	NA
ENSG00000230864.1	0.128246	-0.670505	4.08047	-0.16432	0.869479	NA
ENSG00000060718.22	0.164494	-0.670505	4.08047	-0.16432	0.869479	NA
ENSG00000224613.7	1.00933	0.303038	2.09426	0.144699	0.884948	NA
ENSG00000222069.1	0.380578	2.19576	3.76531	0.583156	0.559788	NA
ENSG00000185946.16	58.3345	0.0917162	0.307801	0.297972	0.765724	0.992319
ENSG00000240038.6	5.1075	-0.625865	1.06165	-0.589519	0.555513	NA
ENSG00000236085.1	0.34317	0.291276	3.95446	0.0736576	0.941283	NA
ENSG00000215869.4	0.164494	-0.670505	4.08047	-0.16432	0.869479	NA
ENSG00000237897.2	0.171749	1.25305	4.08047	0.307084	0.758779	NA
ENSG00000233047.7	0.531264	-0.672425	3.37064	-0.199495	0.841876	NA
ENSG00000237480.3	5.77896	1.89424	0.982018	1.92892	0.0537403	NA
ENSG00000198890.9	149.997	0.113528	0.235746	0.481567	0.630114	0.981897
ENSG00000162631.18	1.88432	0.532646	1.52535	0.349196	0.726942	NA
ENSG00000224550.1	0.15817	-0.670505	4.08047	-0.16432	0.869479	NA
ENSG00000134215.16	127.042	0.628071	0.29715	2.11365	0.0345454	0.609222
ENSG00000226822.3	1.11353	0.594548	2.17935	0.272809	0.785	NA
ENSG00000085491.17	561.621	-0.074966	0.169368	-0.442622	0.658039	0.985185
ENSG00000260879.1	3.91327	-2.0179	1.26211	-1.59883	0.109859	NA
ENSG00000280186.1	6.05131	1.61198	1.02428	1.57378	0.115539	NA
ENSG00000196427.13	1.28749	-2.51765	2.25302	-1.11745	0.263801	NA
ENSG00000238122.1	1.00347	0.265436	2.23428	0.118801	0.905433	NA
ENSG00000243967.4	0.644773	2.94055	3.43961	0.854906	0.392603	NA
ENSG00000224698.1	1.00347	0.265436	2.23428	0.118801	0.905433	NA
ENSG00000186086.18	0.331308	2.02654	4.04982	0.500402	0.616792	NA
ENSG00000162636.16	104.683	0.587582	0.260915	2.25201	0.0243219	0.540111
ENSG00000162639.16	78.3161	0.463589	0.316066	1.46675	0.142445	0.83604
ENSG00000285923.1	1.91485	-2.02292	1.7755	-1.13935	0.254558	NA
ENSG00000134186.12	401.709	-0.00832157	0.197072	-0.0422261	0.966318	0.99838
ENSG00000143107.10	0.471416	-0.425402	3.51322	-0.121086	0.903623	NA
ENSG00000116266.11	201.934	-0.104386	0.206263	-0.506079	0.612801	0.981821
ENSG00000228076.2	0.508824	1.22896	3.11571	0.394438	0.693258	NA
ENSG00000162641.20	5.02722	-0.791861	1.00791	-0.785644	0.432076	NA
ENSG00000203897.4	0.322664	-1.66351	4.01157	-0.414679	0.678377	NA
ENSG00000121957.14	310.759	0.24584	0.201547	1.21976	0.222556	0.88935
ENSG00000121940.15	334.451	0.0808696	0.186068	0.434623	0.663836	0.985185
ENSG00000085433.15	84.2458	0.433553	0.265865	1.63073	0.102948	0.795445
ENSG00000237349.1	0.15817	-0.670505	4.08047	-0.16432	0.869479	NA
ENSG00000244716.3	6.75871	0.674154	0.895569	0.752766	0.45159	NA
ENSG00000228665.2	0.552328	2.74025	2.95707	0.92668	0.354093	NA
ENSG00000197780.10	210.054	-0.221709	0.214827	-1.03204	0.302055	0.934703
ENSG00000273382.1	28.655	0.778887	0.435593	1.78811	0.0737589	0.727194
ENSG00000215717.7	262.48	0.151562	0.190253	0.796637	0.425662	0.96398
ENSG00000278249.1	9.25416	0.796732	0.895241	0.889965	0.373485	NA
ENSG00000270066.3	2.46742	-4.60935	3.92298	-1.17496	0.24001	NA
ENSG00000251484.3	0.717982	3.12513	2.67973	1.16621	0.243528	NA
ENSG00000179902.12	0.924491	0.86794	2.52342	0.343955	0.73088	NA
ENSG00000116299.17	31.2784	0.34248	0.41967	0.81607	0.41446	0.96373
ENSG00000031698.13	2761.35	0.0383832	0.172726	0.22222	0.824143	0.994076
ENSG00000143126.8	130.762	0.550384	0.249718	2.20403	0.0275226	0.555479
ENSG00000134222.16	301.293	0.0470312	0.18217	0.258172	0.796274	0.992319
ENSG00000134243.12	154.965	-0.341823	0.212404	-1.60931	0.10755	0.796361
ENSG00000143106.13	980.655	-0.0514355	0.140667	-0.365654	0.714623	0.988697
ENSG00000143028.9	2.82771	-1.09857	1.28834	-0.852703	0.393824	NA
ENSG00000162650.16	49.6245	-0.417767	0.342531	-1.21965	0.222598	0.88935
ENSG00000174151.14	143.301	-0.191575	0.211864	-0.904236	0.36587	0.949828
ENSG00000181754.7	35.5587	-0.056932	0.402094	-0.141589	0.887405	0.996551
ENSG00000156097.12	1.124	-0.972994	2.02286	-0.481	0.630517	NA
ENSG00000065135.12	675.806	0.214586	0.17884	1.19988	0.230188	0.892876
ENSG00000134183.12	17.3739	-0.449306	0.539781	-0.832386	0.405191	0.961711
ENSG00000116337.19	555.074	-0.329713	0.190545	-1.73037	0.0835644	0.758216
ENSG00000228703.1	0.47451	-2.2262	3.86252	-0.576359	0.564373	NA
ENSG00000168765.17	103.845	0.239894	0.244315	0.981907	0.326146	0.936694
ENSG00000213366.13	135.974	0.399714	0.223072	1.79187	0.0731545	0.727194
ENSG00000134184.13	0.816522	3.28501	2.83685	1.15798	0.246873	NA
ENSG00000134202.11	208.278	0.147545	0.18634	0.791803	0.428475	0.96398
ENSG00000224927.2	0.171749	1.25305	4.08047	0.307084	0.758779	NA
ENSG00000228420.1	1.01649	0.442121	2.22662	0.198562	0.842606	NA
ENSG00000261055.1	0.322664	-1.66351	4.01157	-0.414679	0.678377	NA
ENSG00000184371.14	788.937	-0.438283	0.145782	-3.00643	0.00264336	0.18271
ENSG00000168710.18	1662.15	0.125588	0.125085	1.00401	0.315371	0.934703
ENSG00000143093.15	290.021	-0.184311	0.181046	-1.01803	0.308662	0.934703
ENSG00000258634.3	106.87	-0.157637	0.242998	-0.648716	0.516522	0.973255
ENSG00000156150.9	0.328989	-1.68825	4.02783	-0.419147	0.675109	NA
ENSG00000258673.1	0.710498	1.7772	2.56151	0.693809	0.487802	NA
ENSG00000197106.7	0.45207	-0.554532	3.23891	-0.171209	0.864059	NA
ENSG00000235526.1	0.331308	2.02654	4.04982	0.500402	0.616792	NA
ENSG00000116396.14	38.2628	-0.388134	0.406925	-0.953823	0.340173	0.941848
ENSG00000227963.1	10.2406	0.154974	0.738079	0.209969	0.833692	NA
ENSG00000162775.16	249.293	-0.0312895	0.170933	-0.183051	0.854758	0.995734
ENSG00000224699.9	29.5773	0.239088	0.442202	0.540675	0.588731	0.981821
ENSG00000168679.18	211.432	-0.0426785	0.210014	-0.203218	0.838965	0.994377
ENSG00000273373.1	7.72646	0.305051	0.815601	0.37402	0.708389	NA
ENSG00000134248.13	443.194	-0.00291085	0.153331	-0.0189841	0.984854	0.999291
ENSG00000235407.1	0.128246	-0.670505	4.08047	-0.16432	0.869479	NA
ENSG00000177301.15	0.2939	0.291275	4.08047	0.0713827	0.943093	NA
ENSG00000259834.1	3.14411	-0.202895	1.26135	-0.160856	0.872207	NA
ENSG00000177272.9	3.32218	-0.0468907	1.18759	-0.0394839	0.968505	NA
ENSG00000237415.2	0.337403	2.05006	3.93877	0.520483	0.602727	NA
ENSG00000232791.4	0.164494	-0.670505	4.08047	-0.16432	0.869479	NA
ENSG00000143119.14	33.2897	-0.888042	0.448671	-1.97927	0.0477854	0.660521
ENSG00000261654.1	133.473	0.14651	0.276392	0.530082	0.596055	0.981821
ENSG00000232811.1	28.1228	0.0472862	0.465257	0.101635	0.919047	0.997412
ENSG00000121931.16	503.486	0.0870177	0.153766	0.56591	0.571455	0.979835
ENSG00000273010.1	7.88175	-1.20511	0.802134	-1.50238	0.133	NA
ENSG00000156171.14	204.041	0.0890791	0.240688	0.370103	0.711306	0.987882
ENSG00000134255.14	148.685	-0.352975	0.216672	-1.62907	0.103297	0.795445
ENSG00000273221.1	0.686997	3.06866	3.34729	0.916759	0.359269	NA
ENSG00000162777.17	138.178	-0.192837	0.223927	-0.861163	0.389149	0.957305
ENSG00000064886.14	17.9326	0.254819	0.523933	0.486358	0.626714	0.981821
ENSG00000203878.11	2.39443	1.0497	1.54663	0.678706	0.497324	NA
ENSG00000134216.19	0.2939	0.291275	4.08047	0.0713827	0.943093	NA
ENSG00000173947.14	9.58136	-0.572537	0.706089	-0.810857	0.417448	NA
ENSG00000234020.1	0.171749	1.25305	4.08047	0.307084	0.758779	NA
ENSG00000227179.6	0.128246	-0.670505	4.08047	-0.16432	0.869479	NA
ENSG00000085465.13	19.6378	-0.158089	0.534377	-0.295839	0.767353	0.992319
ENSG00000260948.1	9.35909	-0.0884309	0.788689	-0.112124	0.910725	NA
ENSG00000233337.1	2.29308	0.125969	1.6728	0.0753043	0.939973	NA
ENSG00000243960.1	5.15489	-0.265467	1.27049	-0.208948	0.834489	NA
ENSG00000116455.14	593.401	-0.158507	0.170406	-0.930173	0.352282	0.946929
ENSG00000199890.1	0.2939	0.291275	4.08047	0.0713827	0.943093	NA
ENSG00000116459.11	1504.62	0.175044	0.130187	1.34456	0.178768	0.868069
ENSG00000143110.11	2.93868	-1.18441	1.3368	-0.886009	0.375613	NA
ENSG00000282608.2	0.723749	1.86508	2.74956	0.678319	0.49757	NA
ENSG00000116473.14	377.317	-0.0158916	0.166887	-0.0952237	0.924137	0.997443
ENSG00000231346.5	6.60619	-0.0770364	0.874873	-0.0880544	0.929833	NA
ENSG00000215867.4	0.15817	-0.670505	4.08047	-0.16432	0.869479	NA
ENSG00000201028.1	0.128246	-0.670505	4.08047	-0.16432	0.869479	NA
ENSG00000197852.12	16.5449	-0.00665576	0.54797	-0.0121462	0.990309	0.999291
ENSG00000227811.3	4.35958	-1.57621	1.08692	-1.45016	0.147014	NA
ENSG00000284830.1	3.37933	-0.570212	1.27378	-0.447655	0.654402	NA
ENSG00000064703.12	246.721	0.0319229	0.191259	0.166909	0.867441	0.996503
ENSG00000171385.9	1.30002	2.88758	2.25806	1.27879	0.200972	NA
ENSG00000231437.3	0.825493	0.733897	2.60698	0.281513	0.778317	NA
ENSG00000231246.2	1.48098	0.0644162	1.7866	0.0360553	0.971238	NA
ENSG00000143079.15	241.097	0.267237	0.185373	1.44162	0.149411	0.838191
ENSG00000134245.18	29.3197	-0.29016	0.407378	-0.712261	0.476303	0.968849
ENSG00000273483.1	0.128246	-0.670505	4.08047	-0.16432	0.869479	NA
ENSG00000007341.19	94.4549	-0.547084	0.266158	-2.05549	0.039832	0.630963
ENSG00000116489.13	1268.39	-0.185316	0.153873	-1.20434	0.228457	0.891692
ENSG00000235299.2	0.214924	1.25305	4.08047	0.307084	0.758779	NA
ENSG00000155363.18	1064.66	0.174692	0.245399	0.711869	0.476546	0.968849
ENSG00000225075.1	0.774505	-1.61419	2.68001	-0.602306	0.546971	NA
ENSG00000155366.16	3534.69	0.180902	0.136645	1.32388	0.185542	0.869477
ENSG00000271810.5	6.76014	0.543287	0.907503	0.598661	0.549399	NA
ENSG00000155367.15	35.5335	-0.267793	0.395926	-0.676371	0.498805	0.970836
ENSG00000261595.1	0.214924	1.25305	4.08047	0.307084	0.758779	NA
ENSG00000184599.13	6.77308	-0.475976	0.862966	-0.551558	0.581251	NA
ENSG00000215866.8	43.4626	0.382663	0.383921	0.996722	0.318899	0.934703
ENSG00000155380.11	1919.72	-0.0256038	0.157013	-0.163068	0.870465	0.996503
ENSG00000229020.4	2.40028	1.2717	1.60335	0.793149	0.427691	NA
ENSG00000226419.8	95.8299	0.218758	0.278446	0.785639	0.432079	0.96398
ENSG00000287807.1	0.128246	-0.670505	4.08047	-0.16432	0.869479	NA
ENSG00000238198.2	7.53727	0.0274352	0.819271	0.0334873	0.973286	NA
ENSG00000198799.12	174.644	-0.0949816	0.192945	-0.492273	0.622527	0.981821
ENSG00000237278.2	0.493483	-2.27717	3.80641	-0.598246	0.549675	NA
ENSG00000236887.1	0.386674	2.21598	3.74331	0.591984	0.553861	NA
ENSG00000081026.19	308.971	0.455802	0.193023	2.36139	0.0182068	0.483922
ENSG00000232499.2	0.673089	0.389721	2.62231	0.148617	0.881856	NA
ENSG00000116793.16	236.9	0.196204	0.20368	0.963294	0.3354	0.94044
ENSG00000232450.1	3.36785	-0.778398	1.24167	-0.626897	0.530727	NA
ENSG00000081019.13	157.339	-0.087934	0.212744	-0.413332	0.679364	0.985185
ENSG00000134242.16	6.62157	1.74483	0.91631	1.90419	0.0568854	NA
ENSG00000226167.1	4.04481	-0.26038	1.13161	-0.230097	0.818016	NA
ENSG00000188761.13	4.05478	-0.0655536	1.19816	-0.0547117	0.956368	NA
ENSG00000134262.13	135.48	-0.207693	0.242627	-0.856019	0.391987	0.958702
ENSG00000118655.7	235.59	-0.345343	0.200818	-1.71968	0.0854901	0.761896
ENSG00000235527.7	4.94169	-0.554438	1.00374	-0.552375	0.580692	NA
ENSG00000163349.22	609.041	-0.277121	0.160315	-1.7286	0.0838801	0.759378
ENSG00000116774.12	206.469	-0.0238791	0.215071	-0.111029	0.911594	0.99714
ENSG00000282048.1	1.01105	2.41834	2.42919	0.995535	0.319476	NA
ENSG00000134207.16	0.34317	0.291276	3.95446	0.0736576	0.941283	NA
ENSG00000197323.12	669.12	0.0332319	0.147442	0.225389	0.821677	0.994076
ENSG00000225650.2	0.774734	-1.6254	2.46571	-0.659201	0.509767	NA
ENSG00000116752.6	244.92	0.035834	0.206871	0.173219	0.862479	0.996177
ENSG00000175984.15	57.0399	0.136695	0.317397	0.430674	0.666705	0.985185
ENSG00000116748.21	0.422146	-0.422246	3.65699	-0.115463	0.908078	NA
ENSG00000213281.5	643.853	-0.345593	0.18502	-1.86787	0.0617798	0.693814
ENSG00000009307.16	2782.96	0.0989452	0.140986	0.701808	0.482799	0.968849
ENSG00000052723.11	230.809	0.0658227	0.207733	0.316862	0.751348	0.992319
ENSG00000198765.12	0.537589	-0.691234	3.06093	-0.225825	0.821338	NA
ENSG00000134198.10	2.69858	0.0743249	1.35633	0.0547984	0.956299	NA
ENSG00000228035.1	0.214924	1.25305	4.08047	0.307084	0.758779	NA
ENSG00000134259.4	7.12284	-0.417456	0.829458	-0.503287	0.614762	NA
ENSG00000226973.1	1.09247	3.72686	2.53218	1.4718	0.141075	NA
ENSG00000274468.1	0.165654	1.25305	4.08047	0.307084	0.758779	NA
ENSG00000173218.15	591.346	-0.051391	0.145295	-0.353702	0.723562	0.990344
ENSG00000118729.11	0.15817	-0.670505	4.08047	-0.16432	0.869479	NA
ENSG00000228127.3	1.1173	-1.1428	2.05904	-0.555015	0.578884	NA
ENSG00000163393.13	33.0505	-0.733944	0.391862	-1.87297	0.061073	0.693021
ENSG00000173212.4	0.464489	-0.578465	3.20998	-0.180208	0.856989	NA
ENSG00000287217.1	0.812142	-0.474335	2.62912	-0.180416	0.856826	NA
ENSG00000163399.16	5877.09	0.140013	0.118856	1.17801	0.238794	0.900184
ENSG00000203865.10	20.6636	0.279558	0.484759	0.576696	0.564145	0.979835
ENSG00000212385.1	0.465649	1.09699	3.20692	0.342068	0.7323	NA
ENSG00000233154.6	16.4569	-0.267506	0.56438	-0.473982	0.635513	0.983071
ENSG00000224950.2	5.09478	0.260908	0.960556	0.271622	0.785913	NA
ENSG00000286276.1	1.95526	1.82821	1.66159	1.10028	0.27121	NA
ENSG00000116815.16	88.9698	-0.0811783	0.267245	-0.30376	0.76131	0.992319
ENSG00000177173.5	2.91338	-0.733649	1.37127	-0.535015	0.592639	NA
ENSG00000264419.1	0.214924	1.25305	4.08047	0.307084	0.758779	NA
ENSG00000143061.17	304.439	-0.142192	0.233215	-0.609702	0.542059	0.976917
ENSG00000272715.1	0.558423	2.75485	3.23844	0.850674	0.394951	NA
ENSG00000134247.10	1128.58	0.0309299	0.16069	0.192482	0.847365	0.994958
ENSG00000252510.1	0.494643	-0.720147	3.46025	-0.20812	0.835135	NA
ENSG00000134256.12	4.99906	-0.541019	0.974976	-0.554905	0.578959	NA
ENSG00000236137.1	5.68736	-0.634232	0.984903	-0.643953	0.519606	NA
ENSG00000116830.12	352.732	-0.0980166	0.178903	-0.547875	0.583778	0.979835
ENSG00000134253.10	83.5846	0.160684	0.256811	0.625689	0.531519	0.976322
ENSG00000134258.17	15.446	-0.233255	0.58595	-0.39808	0.690571	0.985389
ENSG00000271427.1	2.28757	-1.64541	1.52859	-1.07642	0.281737	NA
ENSG00000198162.12	504.693	0.131027	0.144046	0.909622	0.363022	0.948635
ENSG00000279513.1	0.496962	2.60729	3.78269	0.68927	0.490654	NA
ENSG00000183508.5	55.6504	-0.467335	0.358281	-1.30438	0.192103	0.876476
ENSG00000213262.3	0.171749	1.25305	4.08047	0.307084	0.758779	NA
ENSG00000196505.11	178.599	0.112591	0.207664	0.542179	0.587695	0.980843
ENSG00000065183.16	611.384	-0.150394	0.152759	-0.984522	0.324859	0.936436
ENSG00000155761.14	12.7642	0.165103	0.675166	0.244537	0.806815	NA
ENSG00000287980.1	1.00933	0.303038	2.09426	0.144699	0.884948	NA
ENSG00000092607.15	10.6156	0.399728	0.740969	0.539467	0.589565	NA
ENSG00000239216.1	0.299995	0.291275	4.08047	0.0713827	0.943093	NA
ENSG00000116874.11	158.429	-0.223821	0.219902	-1.01782	0.308763	0.934703
ENSG00000224238.2	8.39694	-0.0135329	0.805298	-0.0168049	0.986592	NA
ENSG00000236804.1	0.672487	0.111709	3.09401	0.0361047	0.971199	NA
ENSG00000231365.6	320.869	-0.0388573	0.168151	-0.231086	0.817248	0.993161
ENSG00000227056.2	0.214924	1.25305	4.08047	0.307084	0.758779	NA
ENSG00000227712.2	1.27524	-1.3897	2.06885	-0.671727	0.501758	NA
ENSG00000116882.14	0.512983	-2.36517	3.73666	-0.632964	0.526757	NA
ENSG00000203859.10	0.647648	0.115072	3.13383	0.0367194	0.970709	NA
ENSG00000229570.2	0.165654	1.25305	4.08047	0.307084	0.758779	NA
ENSG00000203857.10	1.10798	0.705908	2.34509	0.301015	0.763403	NA
ENSG00000240244.3	0.128246	-0.670505	4.08047	-0.16432	0.869479	NA
ENSG00000260941.1	3.11634	0.725116	1.2577	0.576539	0.564251	NA
ENSG00000198857.3	2.54037	-1.31781	1.38792	-0.949486	0.342373	NA
ENSG00000143067.5	138.042	-0.3144	0.22705	-1.38472	0.166138	0.85253
ENSG00000092621.12	1283.17	-0.137362	0.204825	-0.670634	0.502454	0.970911
ENSG00000134240.12	0.214924	1.25305	4.08047	0.307084	0.758779	NA
ENSG00000134193.15	0.845068	0.903001	2.25983	0.399589	0.689459	NA
ENSG00000227205.4	0.165654	1.25305	4.08047	0.307084	0.758779	NA
ENSG00000134249.7	0.128246	-0.670505	4.08047	-0.16432	0.869479	NA
ENSG00000134250.20	3377.93	0.167787	0.117458	1.42848	0.153153	0.838794
ENSG00000273406.1	0.31634	-1.63872	4.03199	-0.40643	0.684427	NA
ENSG00000265808.4	915.9	0.0198519	0.160102	0.123996	0.901319	0.996783
ENSG00000223804.5	33.8358	0.5224	0.394368	1.32465	0.185287	0.869477
ENSG00000273727.1	0.601598	2.84677	3.15576	0.90209	0.367009	NA
ENSG00000270231.4	340.274	-0.231931	0.192017	-1.20787	0.227099	0.891692
ENSG00000270392.2	97.1341	0.119156	0.249149	0.478252	0.632471	0.982694
ENSG00000275131.3	39.7757	-0.418613	0.412309	-1.01529	0.309968	0.934703
ENSG00000273694.1	0.128246	-0.670505	4.08047	-0.16432	0.869479	NA
ENSG00000286106.1	13.1799	-0.238793	0.625046	-0.382041	0.702431	NA
ENSG00000273136.7	309.849	0.0254026	0.176443	0.143971	0.885524	0.996551
ENSG00000287979.1	11.4526	-0.196139	0.639828	-0.306549	0.759186	NA
ENSG00000275538.1	0.343499	2.0715	4.04551	0.512049	0.608617	NA
ENSG00000263353.3	0.708562	-1.4875	2.74786	-0.54133	0.58828	NA
ENSG00000281741.2	8.35817	0.770306	0.924788	0.832954	0.40487	NA
ENSG00000226067.7	183.77	-0.173176	0.203702	-0.850143	0.395245	0.958943
ENSG00000277610.1	1.11237	-0.253787	2.15132	-0.117968	0.906093	NA
ENSG00000285215.2	0.128246	-0.670505	4.08047	-0.16432	0.869479	NA
ENSG00000273516.1	0.480834	-2.24083	3.42562	-0.654138	0.513023	NA
ENSG00000198019.13	3.58416	-0.149772	1.23767	-0.121011	0.903683	NA
ENSG00000233029.3	2.03009	-0.00684548	1.56797	-0.00436582	0.996517	NA
ENSG00000223345.3	15.5054	0.220431	0.568952	0.387433	0.698436	0.987125
ENSG00000227193.2	1.34457	0.1927	2.20173	0.0875222	0.930256	NA
ENSG00000213244.3	3.18345	-0.601844	1.22244	-0.49233	0.622486	NA
ENSG00000268993.1	0.515248	2.65403	3.73181	0.71119	0.476966	NA
ENSG00000188610.12	163.014	-0.00790163	0.201162	-0.0392799	0.968667	0.998674
ENSG00000171943.12	321.662	0.0988452	0.206483	0.478708	0.632147	0.982648
ENSG00000230806.1	0.329919	0.291276	4.01352	0.0725737	0.942145	NA
ENSG00000227082.3	5.46853	0.0883012	0.957926	0.0921796	0.926555	NA
ENSG00000228826.3	0.750905	-1.56616	2.48395	-0.630512	0.52836	NA
ENSG00000272583.1	4.32375	-0.789474	1.06766	-0.739446	0.459636	NA
ENSG00000231752.6	44.4811	0.00572427	0.38555	0.014847	0.988154	0.999291
ENSG00000224857.1	0.764156	-1.5017	2.68365	-0.559573	0.575771	NA
ENSG00000274927.1	0.384738	-1.95272	4.00783	-0.487226	0.626098	NA
ENSG00000179571.10	0.165654	1.25305	4.08047	0.307084	0.758779	NA
ENSG00000206737.1	7.83241	-0.483506	0.817492	-0.591451	0.554219	NA
ENSG00000232721.2	2.82837	1.10514	1.35044	0.818361	0.413151	NA
ENSG00000242352.2	0.572832	-2.51129	3.1755	-0.790832	0.429042	NA
ENSG00000263590.2	6.22718	-0.109212	1.21713	-0.0897287	0.928503	NA
ENSG00000252105.1	0.480834	-2.24083	3.42562	-0.654138	0.513023	NA
ENSG00000265531.3	0.329919	0.291276	4.01352	0.0725737	0.942145	NA
ENSG00000234571.2	16.1632	-0.472835	0.599749	-0.788389	0.430469	0.96398
ENSG00000273213.3	475.124	0.316708	0.189324	1.67283	0.09436	0.780853
ENSG00000230186.3	2.68002	-1.44899	1.4125	-1.02584	0.304969	NA
ENSG00000268074.1	0.128246	-0.670505	4.08047	-0.16432	0.869479	NA
ENSG00000263513.5	295.211	0.229697	0.189898	1.20959	0.226438	0.891692
ENSG00000270872.2	130.136	0.151548	0.215332	0.703785	0.481566	0.968849
ENSG00000232527.8	1.05783	-0.858313	2.23312	-0.384356	0.700715	NA
ENSG00000276756.4	0.724077	3.13555	2.67316	1.17297	0.240807	NA
ENSG00000271567.1	0.299995	0.291275	4.08047	0.0713827	0.943093	NA
ENSG00000207205.1	0.672487	0.111709	3.09401	0.0361047	0.971199	NA
ENSG00000237343.1	0.889731	3.43701	2.46886	1.39214	0.163879	NA
ENSG00000233586.1	1.61753	0.910963	2.09168	0.435518	0.663186	NA
ENSG00000266338.6	806.276	-0.161977	0.147337	-1.09937	0.271608	0.923267
ENSG00000227212.3	7.09327	-0.140475	0.817267	-0.171884	0.863529	NA
ENSG00000229002.1	0.214924	1.25305	4.08047	0.307084	0.758779	NA
ENSG00000275291.1	0.15817	-0.670505	4.08047	-0.16432	0.869479	NA
ENSG00000278099.1	0.165654	1.25305	4.08047	0.307084	0.758779	NA
ENSG00000277918.1	0.164494	-0.670505	4.08047	-0.16432	0.869479	NA
ENSG00000279782.2	0.299995	0.291275	4.08047	0.0713827	0.943093	NA
ENSG00000224363.2	4.11137	-0.371988	1.10647	-0.336192	0.736726	NA
ENSG00000273825.1	0.128246	-0.670505	4.08047	-0.16432	0.869479	NA
ENSG00000196369.11	774.624	0.206638	0.155442	1.32936	0.18373	0.869477
ENSG00000215784.6	258.346	0.165776	0.174591	0.949516	0.342358	0.942916
ENSG00000272419.6	127.505	0.0471639	0.242137	0.194782	0.845564	0.994958
ENSG00000277678.1	0.480834	-2.24083	3.42562	-0.654138	0.513023	NA
ENSG00000281571.2	30.5766	-0.906091	0.539514	-1.67946	0.093063	0.77884
ENSG00000223612.3	0.34317	0.291276	3.95446	0.0736576	0.941283	NA
ENSG00000207501.1	0.31634	-1.63872	4.03199	-0.40643	0.684427	NA
ENSG00000276216.1	2.55443	1.68944	1.38821	1.21699	0.223607	NA
ENSG00000236140.1	0.713726	-2.82827	2.9257	-0.966702	0.333693	NA
ENSG00000162825.16	508.581	0.0822228	0.17256	0.476487	0.633727	0.983071
ENSG00000234367.1	3.0531	0.676542	1.31993	0.512558	0.608261	NA
ENSG00000286620.1	1.38613	-0.798178	2.14256	-0.372535	0.709494	NA
ENSG00000270722.1	1.75165	-2.98054	1.93403	-1.5411	0.123292	NA
ENSG00000287374.1	3.4005	0.0961995	1.22145	0.0787584	0.937225	NA
ENSG00000278182.1	0.974317	-3.25846	2.64362	-1.23257	0.217734	NA
ENSG00000275064.1	0.586411	-1.09626	2.93212	-0.373878	0.708495	NA
ENSG00000272150.5	40.246	0.417785	0.376062	1.11095	0.266591	0.918271
ENSG00000117262.19	345.246	-0.0540301	0.174504	-0.309621	0.756849	0.992319
ENSG00000174827.14	6.48711	-0.232428	0.93928	-0.247453	0.804557	NA
ENSG00000117281.16	6.41453	0.663565	0.844248	0.785984	0.431877	NA
ENSG00000265491.5	694.843	0.102845	0.154501	0.665657	0.505631	0.971192
ENSG00000186141.9	533.715	-0.147741	0.166992	-0.884718	0.376309	0.952407
ENSG00000186364.12	153.772	-0.219671	0.233881	-0.939242	0.347606	0.945688
ENSG00000131788.16	843.266	0.190389	0.154484	1.23241	0.217795	0.887786
ENSG00000278549.1	0.214924	1.25305	4.08047	0.307084	0.758779	NA
ENSG00000198483.13	0.343499	2.0715	4.04551	0.512049	0.608617	NA
ENSG00000143127.13	14.5073	-0.0944179	0.589426	-0.160186	0.872734	0.996551
ENSG00000131779.11	448.988	0.124304	0.189311	0.656612	0.51143	0.971712
ENSG00000265241.6	1821.07	-0.0907752	0.117324	-0.773712	0.439101	0.964201
ENSG00000211451.12	18.4133	0.077086	0.514024	0.149966	0.880792	0.996551
ENSG00000234222.6	7.63487	0.153355	0.8135	0.188513	0.850474	NA
ENSG00000271601.4	461.239	-0.127972	0.151267	-0.845999	0.397553	0.958943
ENSG00000272031.3	22.7807	-0.017285	0.459462	-0.0376201	0.969991	0.998912
ENSG00000121851.13	224.176	0.0139322	0.203179	0.0685709	0.945331	0.997958
ENSG00000265972.6	11294.6	-0.145732	0.145351	-1.00262	0.316046	0.934703
ENSG00000168509.20	0.29274	-1.53881	4.04081	-0.380818	0.703338	NA
ENSG00000287190.1	6.49581	0.981033	0.862115	1.13794	0.255146	NA
ENSG00000201558.1	0.128246	-0.670505	4.08047	-0.16432	0.869479	NA
ENSG00000233396.8	104.139	-0.126435	0.26102	-0.484389	0.628109	0.981821
[truncated: 36,807 more rows]

## Sheet: Table S6
	Sequence
Index 1	CGCTCAGTTC
Index 2	TATCTGACCT
Index 3	ATATGAGACG
Index 4	CTTATGGAAT
Index 5	TAATCTCGTC
Index 6	GCGCGATGTT
Index 7	AGAGCACTAG
Index 8	TGCCTTGATC
Index 9	CTACTCAGTC
Index 10	TCGTCTGACT
Index 11	GAACATACGG
Index 12	CCTATGACTC
